# Supplementary material for: A substrate-trapping strategy to find E3 ubiquitin ligase substrates identifies Parkin and TRIM28 targets
Source: Commun Biol. 2020 Oct 20;3:592. doi: 10.1038/s42003-020-01328-y (PMC7576197; doi:10.1038/s42003-020-01328-y)
Supplement: Supplementary file 4 — Supplementary Data 1 [file 42003_2020_1328_MOESM4_ESM.xlsx]

## Sheet: Sheet1
Supplementary Data 1. Non-specific ubiquitinated peptides (proteins) identified by the FLAG-TUBE probe not fused with E3 ligase, FLAG-TUBE-fused Parkin probe without stimulation, and probes fused with TRIM28 lacking its enzyme activity.
Accession	Gene Symbol	Average PSMs	MAX PSMs	Number of Expmeriment (found/total)	Number of Expmeriment by FLAG-TUBE-fused Parkin probe under unstimulated condition (found/total)	Number of Expmeriment by FLAG-TUBE probe not fused with E3 ligase (found/total)	Number of Expmeriment by FLAG-TUBE-fused TRIM28 with deletion of enzyme activity (found/total)
P0CG47	UBB	434.923	901	39	12	7	20
Q13263	TRIM28	284.205	1537	20	0	0	20
P0DMV8	HSPA1B; HSPA1A	31.6667	116	39	12	7	20
P23396-1	RPS3	28.7436	201	32	12	4	16
P68363	TUBA1B	26.9487	127	38	12	7	19
Q71U36	TUBA1A	22.7949	127	36	10	7	19
P62913	RPL11	20.7179	48	39	12	7	20
P47813	EIF1AX; LOC101060318; LOC107984923	20.3077	123	26	10	5	11
P60842	EIF4A1	19	159	25	7	6	12
P61160-1	ACTR2	18.7949	68	26	9	5	12
Q02878	RPL6	16.7949	45	37	12	7	18
Q9NX09	DDIT4	16.3077	76	32	12	7	13
P25786-1	PSMA1	15.8718	52	32	9	5	18
P61978	HNRNPK	15.3846	40	35	11	5	19
P32969	RPL9	15.0513	47	33	12	5	16
P25789	PSMA4	14.9744	37	33	11	4	18
P68104	EEF1A1	14.8718	194	22	8	3	11
Q13347	EIF3I	14.1026	57	26	11	5	10
Q99878	HIST1H2AJ; HIST1H2AK	13.4359	45	39	12	7	20
P11142-1	HSPA8	12.8718	44	33	9	5	19
Q7L7L0	HIST3H2A	12.641	31	39	12	7	20
P67809	YBX1	12.2821	92	25	5	7	13
Q9UBU8-1	MORF4L1	12.1026	42	31	12	4	15
Q9GZZ1-1	NAA50	11.7436	50	30	10	4	16
Q16186	ADRM1	11.5641	27	35	12	7	16
P63244	GNB2L1; RACK1	11.3846	85	26	11	7	8
O43633	CHMP2A	11.3333	125	10	6	3	1
O14654	IRS4	11.2821	48	20	3	5	12
Q7LBR1	CHMP1B	11.2051	83	15	6	3	6
P49720	PSMB3	11.1538	22	37	12	7	18
P36404	ARL2	10.5128	31	35	12	5	18
P61956	SUMO2	10.2564	87	22	4	7	11
P62888	RPL30	9.92308	58	20	9	4	7
P34931	HSPA1L	9.74359	29	32	8	6	18
P22392	NME2; NME1-NME2	9.51282	50	29	10	3	16
Q92769	HDAC2	9.46154	40	22	6	5	11
P62993	GRB2	9.28205	54	17	6	3	8
Q13547	HDAC1	9.05128	38	22	6	5	11
O75534	CSDE1	8.35897	20	33	9	4	20
P60903	S100A10	8	45	22	6	5	11
Q07955-1	SRSF1	7.76923	66	19	3	3	13
P00338-1	LDHA	7.69231	53	21	11	3	7
P62424	RPL7A	7.51282	35	17	8	2	7
Q9Y5V3	MAGED1	7.17949	50	25	6	6	13
Q9Y3A5	SBDS	7	43	11	6	3	2
P51665	PSMD7	6.58974	34	24	11	4	9
P07737	PFN1	6.53846	21	25	12	3	10
P62244	RPS15A	6.53846	29	21	12	5	4
P07437	TUBB	6.46154	30	26	6	6	14
Q14683	SMC1A	6.05128	41	19	10	3	6
P04075	ALDOA	6	57	12	5	5	2
P61923	COPZ1	5.71795	16	23	11	4	8
Q8N0X7	SPG20; SPART	5.66667	45	16	1	5	10
Q93096	PTP4A1	5.66667	23	19	6	3	10
Q99755	PIP5K1A	5.4359	25	18	9	1	8
O43709-1	WBSCR22; BUD23	5.23077	15	28	10	4	14
P36578	RPL4	5	26	23	8	3	12
Q6EEV6	SUMO4	5	28	19	3	7	9
P35268	RPL22	4.94872	28	14	6	3	5
Q96DX7	TRIM44	4.92308	46	9	6	3	0
O43684-2	BUB3	4.92308	18	24	11	3	10
O15145	ARPC3	4.89744	31	11	6	3	2
P06493	CDK1	4.87179	42	10	0	6	4
P83731	RPL24	4.74359	16	23	11	1	11
Q96CW1	AP2M1	4.69231	54	8	6	2	0
P04818	TYMS	4.51282	49	12	6	3	3
Q14566	MCM6	4.48718	30	15	0	5	10
P84090	ERH	4.4359	26	17	6	4	7
Q86TG7-1	PEG10	4.35897	64	3	0	3	0
P62875	POLR2L	4.23077	50	7	7	0	0
P12268	IMPDH2	4.20513	14	23	8	5	10
P12956	XRCC6	4.05128	15	22	6	5	11
P13010	XRCC5	4	32	10	1	5	4
P46977	STT3A	3.89744	49	11	3	3	5
P25788-1	PSMA3	3.82051	24	15	5	3	7
P08238	HSP90AB1	3.74359	25	15	7	4	4
P55769	NHP2L1; SNU13	3.61538	57	8	3	3	2
P63208	SKP1	3.58974	52	6	3	3	0
P07900	HSP90AA1	3.51282	38	8	1	4	3
P38919	EIF4A3	3.48718	18	18	2	6	10
P49721	PSMB2	3.46154	17	16	9	3	4
P09874	PARP1	3.41026	38	9	0	3	6
Q9Y3I0	C22orf28; RTCB	3.38462	10	23	5	2	16
P68371	TUBB4B	3.28205	12	18	6	1	11
P27348	YWHAQ	3.23077	41	8	3	3	2
Q13242	SRSF9	3.15385	39	7	0	3	4
P09661	SNRPA1	3.10256	28	10	4	3	3
O00299	CLIC1	3.07692	37	7	3	3	1
P49327	FASN	3.07692	23	16	5	3	8
P62258-1	YWHAE	3.02564	36	6	0	3	3
Q15758-1	SLC1A5	2.97436	24	12	3	6	3
P33993-1	MCM7	2.92308	24	10	1	2	7
P31946	YWHAB	2.92308	37	5	0	3	2
P62304	SNRPE	2.89744	12	17	8	3	6
P05387	RPLP2	2.89744	11	18	6	3	9
Q7L2H7	EIF3M	2.87179	34	6	0	3	3
Q13885	TUBB2A	2.87179	12	16	7	0	9
Q9NP77	SSU72	2.84615	28	8	5	3	0
P13639	EEF2	2.82051	12	16	9	4	3
Q04760-1	GLO1	2.79487	31	8	3	3	2
Q712K3	UBE2R2	2.79487	28	9	5	3	1
P62714	PPP2CB	2.76923	17	16	4	6	6
P62081	RPS7	2.76923	8	19	5	3	11
O14818-1	PSMA7	2.71795	21	9	6	0	3
P23258	TUBG1	2.71795	11	14	8	0	6
P14866	HNRNPL	2.71795	18	11	1	3	7
Q9UBB4-1	ATXN10	2.66667	17	11	3	4	4
P78527	PRKDC	2.66667	49	6	0	2	4
P49458	SRP9; SRP9P1	2.64103	19	11	2	4	5
P37108	SRP14	2.58974	10	14	8	3	3
Q14677-3	CLINT1	2.58974	18	10	3	3	4
P45973	CBX5	2.5641	18	8	2	3	3
P23528	CFL1	2.53846	25	9	5	3	1
P61313-1	RPL15	2.53846	22	12	3	4	5
P18124	RPL7	2.48718	8	17	9	5	3
P48444	ARCN1	2.48718	28	7	0	3	4
P60866	RPS20	2.48718	19	11	5	3	3
O75694	NUP155	2.4359	8	15	1	4	10
P63104-1	YWHAZ	2.4359	33	5	0	3	2
Q99942	RNF5	2.4359	10	15	6	0	9
P19338	NCL	2.41026	22	8	0	3	5
P29692	EEF1D	2.41026	33	6	0	0	6
P09012	SNRPA	2.38462	24	6	2	3	1
Q07020	RPL18	2.35897	23	12	2	2	8
Q99426	TBCB	2.35897	16	12	7	3	2
Q56P03	EAPP	2.35897	13	14	3	1	10
Q13765-1	NACA	2.33333	14	13	5	3	5
Q9BT67	NDFIP1	2.33333	19	6	0	4	2
Q8NC51-1	SERBP1	2.28205	25	7	0	3	4
P63151	PPP2R2A	2.28205	10	14	3	1	10
P53680	AP2S1	2.25641	22	10	0	7	3
Q9Y696	CLIC4	2.25641	13	9	6	3	0
O75347	TBCA	2.20513	20	6	0	3	3
P10644	PRKAR1A	2.20513	32	4	1	3	0
Q86YD1-1	PTOV1	2.17949	14	12	6	0	6
Q16629	SRSF7	2.15385	19	8	2	3	3
Q6P2Q9	PRPF8	2.12821	13	12	0	2	10
Q15691	MAPRE1	2.07692	14	8	4	3	1
Q96K17-1	BTF3L4	2.05128	14	10	3	2	5
P11940-1	PABPC1	2.05128	21	5	1	3	1
Q5SRE5	NUP188	2	13	9	2	0	7
P31629	HIVEP2	1.94872	26	6	0	3	3
P04350	TUBB4A	1.92308	10	13	5	0	8
P46783	RPS10	1.92308	14	11	4	1	6
P68431	HIST1H3F; HIST1H3C; HIST1H3D; HIST1H3G; HIST1H3H; HIST1H3B; HIST1H3A; HIST1H3E; HIST1H3I; HIST1H3J	1.89744	9	12	6	0	6
P62701	RPS4X	1.89744	23	6	1	2	3
Q9HD42-1	CHMP1A	1.87179	10	11	6	3	2
Q6W2J9-1	BCOR	1.84615	11	12	4	0	8
P61204	ARF3	1.84615	24	7	0	3	4
Q08211	DHX9	1.84615	16	12	2	0	10
P53396-1	ACLY	1.79487	11	9	0	4	5
Q92979	EMG1	1.79487	8	12	4	3	5
P61962	DCAF7	1.79487	15	7	0	4	3
P63241-1	EIF5A	1.76923	12	11	2	3	6
Q13685	AAMP	1.71795	18	5	1	3	1
P84103	SRSF3	1.71795	14	9	0	3	6
P62158	CALM3; CALM2; CALM1	1.69231	22	5	0	3	2
P55061	TMBIM6	1.66667	25	5	0	4	1
P41227-1	NAA10	1.66667	18	7	0	3	4
P29373	CRABP2	1.66667	27	3	0	3	0
Q9Y508-1	RNF114	1.66667	6	11	5	3	3
Q9BUF5	TUBB6	1.64103	10	12	5	0	7
Q15678	PTPN14	1.64103	8	10	4	2	4
Q9BSD7	NTPCR	1.64103	22	4	0	3	1
Q14677-1	CLINT1	1.64103	18	6	2	0	4
Q99832	CCT7	1.61538	11	10	2	0	8
P31689-1	DNAJA1	1.61538	15	9	0	4	5
P12270	TPR	1.61538	19	9	0	1	8
P11908	PRPS2	1.5641	9	9	1	0	8
Q15004-1	KIAA0101; PCLAF	1.53846	10	10	6	0	4
Q86YT6	MIB1	1.53846	9	8	2	3	3
Q5JWF2-1	GNAS	1.51282	29	6	2	2	2
Q8WUX1-1	SLC38A5	1.51282	19	7	4	0	3
Q9BUT1-1	BDH2	1.48718	10	9	3	3	3
P06737-1	PYGL	1.46154	20	5	0	2	3
P48643	CCT5	1.46154	6	11	3	1	7
P01116	KRAS	1.46154	6	10	2	3	5
O00418	EEF2K; LOC101930123	1.4359	15	8	1	2	5
P83876	TXNL4A	1.4359	20	4	0	3	1
Q14657	LAGE3	1.41026	6	9	5	3	1
Q9H299	SH3BGRL3	1.38462	8	10	6	3	1
Q9P2J3	KLHL9	1.38462	33	2	0	1	1
Q9BRX2	PELO	1.38462	9	7	5	2	0
P61619	SEC61A1	1.35897	36	2	0	2	0
Q12834	CDC20	1.35897	9	6	2	0	4
Q9Y287	ITM2B	1.33333	11	7	1	5	1
P05023	ATP1A1	1.33333	12	7	0	2	5
Q04917	YWHAH	1.30769	18	3	0	3	0
Q9Y678	COPG1	1.28205	14	6	3	1	2
Q9UM11-1	FZR1	1.28205	17	4	0	4	0
Q07812	BAX	1.28205	19	3	0	3	0
P62826	RAN	1.28205	14	5	0	2	3
Q9Y679-1	AUP1	1.28205	19	7	1	2	4
P21673	SAT1	1.25641	23	3	0	3	0
Q13200	PSMD2	1.25641	14	5	4	1	0
Q9Y295	DRG1	1.23077	19	7	0	2	5
O95166	GABARAP	1.23077	15	6	3	3	0
O00767	SCD	1.20513	13	7	4	1	2
O14737	PDCD5	1.17949	8	9	5	3	1
P46379-1	BAG6	1.17949	13	4	0	4	0
Q9GZQ8	MAP1LC3B	1.17949	11	5	2	3	0
P61586	RHOA	1.17949	14	7	6	0	1
P60953	CDC42	1.17949	11	6	5	0	1
Q15388	TOMM20	1.15385	11	6	0	5	1
Q9NWV4	C1orf123	1.15385	12	6	3	3	0
P51114-1	FXR1	1.15385	10	8	5	2	1
Q14669-1	TRIP12	1.12821	17	8	0	2	6
Q13794	PMAIP1	1.12821	12	6	0	5	1
Q16778	HIST2H2BE	1.12821	8	7	1	0	6
Q8TCT9-1	HM13	1.12821	10	6	3	2	1
P52272	HNRNPM	1.12821	11	7	0	1	6
Q15375-1	EPHA7	1.10256	13	5	1	3	1
Q8TB40	ABHD4	1.10256	7	8	6	2	0
P51571	SSR4	1.10256	21	4	3	1	0
P26639-1	TARS	1.07692	8	8	0	3	5
P35241-1	RDX	1.07692	19	3	0	3	0
Q9GZS3	WDR61	1.05128	8	7	2	3	2
Q4VC31	CCDC58	1.05128	13	3	0	3	0
P26641	EEF1G	1.05128	5	9	6	2	1
Q9UBZ4	APEX2	1.05128	6	8	6	0	2
Q5T9L3	WLS	1.05128	11	6	0	2	4
Q14192	FHL2	1.05128	9	6	6	0	0
P39687	ANP32A	1.05128	14	4	0	3	1
P55884	EIF3B	1.05128	7	8	5	3	0
Q13112	CHAF1B	1.05128	8	5	1	3	1
Q96T88	UHRF1	1.02564	11	5	0	0	5
P62263	RPS14	1.02564	6	5	2	0	3
P05141	SLC25A5	1	10	6	1	0	5
P40429	RPL13A	1	13	5	3	2	0
P24928	POLR2A	1	11	6	0	1	5
O75794	CDC123	1	11	4	0	3	1
P33316-3	DUT	0.974359	15	3	0	3	0
Q9Y397	ZDHHC9	0.948718	3	4	0	2	2
Q9BZL1	UBL5	0.948718	7	6	6	0	0
P61803	DAD1	0.948718	22	2	0	2	0
P62995	TRA2B	0.948718	9	5	0	3	2
Q562R1	ACTBL2	0.923077	5	6	3	2	1
Q9NQX7	ITM2C	0.923077	7	5	0	3	2
P30153	PPP2R1A	0.897436	12	4	0	3	1
Q92688	ANP32B	0.897436	13	3	0	3	0
Q9Y3T9	NOC2L	0.897436	4	2	1	0	1
O75436-1	VPS26A	0.897436	7	6	0	0	6
P35221	CTNNA1	0.897436	13	3	0	3	0
Q9UL33-1	TRAPPC2L	0.871795	5	7	4	0	3
P51572	BCAP31	0.871795	10	4	0	0	4
P63000-2	RAC1	0.871795	9	5	2	3	0
Q9NVQ4-1	FAIM	0.871795	4	7	4	3	0
Q01814	ATP2B2	0.871795	5	5	0	1	4
O60333	KIF1B	0.871795	19	2	0	2	0
Q8WVC6-1	DCAKD	0.846154	17	4	0	1	3
O75496	GMNN	0.846154	7	5	2	3	0
O15347	HMGB3	0.846154	12	4	0	2	2
Q96AP4-1	ZUFSP	0.846154	9	5	0	3	2
O15234	CASC3	0.820513	15	3	0	3	0
P15880	RPS2	0.820513	6	5	0	0	5
P53990-1	IST1	0.820513	10	3	0	3	0
Q96IZ0	PAWR	0.820513	11	4	0	3	1
Q9H3M7	TXNIP; LOC101060503	0.794872	5	5	3	1	1
P11021	HSPA5	0.794872	19	2	0	2	0
P55072	VCP	0.794872	6	4	2	1	1
Q02790	FKBP4	0.794872	6	5	0	0	5
P62805	HIST1H4A; HIST1H4F; HIST1H4D; HIST1H4J; HIST2H4A; HIST2H4B; HIST1H4H; HIST1H4C; HIST4H4; HIST1H4E; HIST1H4I; HIST1H4B; HIST1H4K; HIST1H4L	0.794872	12	3	0	1	2
P51532-1	SMARCA4	0.794872	8	5	0	0	5
Q12769	NUP160	0.794872	4	5	0	2	3
O94953	KDM4B	0.794872	13	4	0	0	4
P07195	LDHB	0.794872	7	6	1	1	4
Q9UM54-6	MYO6	0.794872	11	3	0	3	0
P15822-1	HIVEP1	0.769231	6	6	0	0	6
O43175	PHGDH	0.769231	9	3	0	0	3
P49427	CDC34	0.769231	9	5	2	3	0
Q969X6	CIRH1A; UTP4	0.769231	8	3	3	0	0
P62829	RPL23	0.74359	6	5	0	0	5
Q969S3	ZNF622	0.74359	6	6	6	0	0
P48730-1	CSNK1D	0.74359	6	7	0	3	4
P53611	RABGGTB	0.74359	7	5	0	3	2
P08708	RPS17; RPS17L	0.717949	6	4	2	2	0
Q7Z6Z7	HUWE1	0.717949	5	5	3	0	2
P62330	ARF6	0.717949	7	4	1	3	0
Q14739	LBR	0.717949	12	5	0	4	1
P62495	ETF1	0.717949	10	3	0	3	0
O75832	PSMD10	0.717949	4	3	2	0	1
Q96TA1	FAM129B	0.717949	12	2	0	2	0
Q9UHP3	USP25	0.692308	6	4	0	2	2
Q9UPT9-1	USP22	0.692308	12	2	0	0	2
Q13595-1	TRA2A	0.692308	6	5	0	3	2
P27635	RPL10	0.692308	5	3	1	0	2
P60510	PPP4C	0.692308	10	3	0	3	0
Q12905	ILF2	0.692308	13	3	0	2	1
P39023	RPL3	0.692308	6	5	0	0	5
Q9Y5R8	TRAPPC1	0.692308	11	3	0	3	0
P16104	H2AFX	0.692308	5	5	0	0	5
O43242	PSMD3	0.692308	13	3	0	3	0
Q9H3F6-1	KCTD10	0.692308	17	2	0	0	2
Q15345-2	LRRC41	0.666667	6	5	0	3	2
Q9NP97	DYNLRB1	0.666667	5	4	2	2	0
P30876	POLR2B	0.641026	6	5	0	1	4
O43791	SPOP	0.641026	7	4	0	3	1
O60341	KDM1A	0.641026	9	3	0	0	3
P34932	HSPA4	0.641026	9	3	0	3	0
P40763	STAT3	0.641026	8	4	0	3	1
P26038	MSN	0.641026	10	3	0	3	0
Q12933	TRAF2	0.615385	11	2	0	1	1
Q13838-1	DDX39B	0.615385	6	4	0	3	1
Q96J01	THOC3	0.615385	6	4	0	2	2
P16403	HIST1H1C	0.615385	10	2	0	1	1
P17707-1	AMD1	0.615385	6	2	0	0	2
Q9UJK0	TSR3	0.615385	4	3	2	0	1
Q9UHC7	MKRN1	0.615385	5	4	3	1	0
Q8ND90	PNMA1	0.615385	8	3	0	0	3
P83916	CBX1	0.615385	6	4	0	3	1
Q9BZX2-1	UCK2	0.615385	6	4	1	0	3
O43491-1	EPB41L2	0.615385	10	3	0	3	0
Q9UM54-2	MYO6	0.615385	9	3	0	3	0
P53999	SUB1	0.615385	7	5	4	1	0
Q9Y224	C14orf166; RTRAF	0.615385	10	3	0	3	0
Q9NVI1-3	FANCI	0.615385	6	3	0	0	3
Q6P2D0-1	ZFP1	0.589744	7	3	0	0	3
P61077-1	UBE2D3	0.589744	9	3	0	0	3
Q969T4	UBE2E3	0.589744	7	3	0	1	2
P23458	JAK1	0.589744	4	2	2	0	0
P36543	ATP6V1E1	0.589744	5	4	1	0	3
P09429	HMGB1	0.589744	6	4	0	3	1
P15924-1	DSP	0.589744	8	4	0	3	1
P60900	PSMA6	0.589744	7	4	0	3	1
Q9NRZ9	HELLS	0.564103	5	5	0	1	4
Q13625-1	TP53BP2	0.564103	6	3	0	0	3
Q9H2G4	TSPYL2	0.564103	7	3	0	3	0
Q9UBQ5	EIF3K	0.564103	9	3	0	3	0
Q96GF1-1	RNF185	0.564103	11	2	0	1	1
P50990	CCT8	0.538462	4	5	0	0	5
P41091	EIF2S3	0.538462	4	3	1	1	1
P63172	DYNLT1	0.538462	11	2	0	2	0
Q5VT79	ANXA8L1	0.538462	6	6	6	0	0
O43847-2	NRD1; NRDC	0.538462	13	3	0	3	0
Q15233	NONO	0.538462	10	2	0	2	0
P09651-1	HNRNPA1	0.538462	4	2	0	0	2
Q9Y4X5	ARIH1	0.538462	6	4	1	3	0
P62253	UBE2G1	0.538462	8	4	0	3	1
Q01650	SLC7A5	0.538462	7	1	0	0	1
Q15750-1	TAB1	0.512821	4	4	0	0	4
Q15382	RHEB	0.512821	6	4	0	3	1
P35613	BSG	0.512821	11	1	0	1	0
P01892	HLA-A; LOC100507703	0.512821	18	1	0	1	0
Q9UNK0	STX8	0.512821	8	3	0	3	0
Q07820	MCL1	0.512821	8	3	0	3	0
Q9NV92	NDFIP2	0.512821	9	3	0	2	1
Q86Y13	DZIP3	0.512821	5	3	0	1	2
Q96GD4	AURKB	0.487179	4	4	0	3	1
P26599	PTBP1	0.487179	6	2	0	0	2
P04637	TP53	0.487179	4	4	0	0	4
Q16531	DDB1	0.487179	7	3	0	3	0
Q15029	EFTUD2	0.487179	3	1	0	0	1
Q00839	HNRNPU	0.487179	8	3	0	0	3
Q15649	ZNHIT3	0.487179	4	4	1	3	0
P62847-1	RPS24	0.487179	4	4	0	0	4
A6NHL2-1	TUBAL3	0.487179	7	3	0	1	2
O43670-1	ZNF207	0.487179	7	2	0	2	0
P62308	SNRPG	0.487179	5	3	1	2	0
P08754	GNAI3	0.487179	9	2	0	2	0
Q6ZNB6-1	NFXL1	0.461538	7	3	3	0	0
P13797	PLS3	0.461538	6	3	0	3	0
Q9P287	BCCIP	0.461538	6	4	0	3	1
P11388-1	TOP2A	0.461538	5	3	0	1	2
Q5EBL8	PDZD11	0.461538	7	4	1	3	0
P30279	CCND2	0.461538	4	4	2	0	2
Q6P1J9	CDC73	0.461538	8	2	0	0	2
Q13610	PWP1	0.461538	5	3	0	1	2
P62906	RPL10A	0.461538	5	4	3	0	1
Q96SY0	VWA9; INTS14	0.461538	7	3	0	3	0
O96019-1	ACTL6A	0.461538	3	3	1	2	0
P84098	RPL19	0.461538	6	3	0	3	0
Q92922	SMARCC1	0.435897	11	1	0	0	1
P25205	MCM3	0.435897	5	3	0	0	3
P61247	RPS3A	0.435897	5	2	0	0	2
P24468	NR2F2	0.435897	3	3	0	0	3
Q08945	SSRP1	0.435897	5	3	0	0	3
P53350	PLK1	0.435897	7	3	2	0	1
Q8IZ41	RASEF	0.435897	7	3	0	3	0
Q7L1Q6-1	BZW1	0.435897	6	3	0	3	0
P14678-1	SNRPB	0.435897	6	2	0	0	2
Q15185	PTGES3	0.435897	4	2	0	1	1
Q8WUA2	PPIL4	0.435897	7	2	0	0	2
Q9UHD1	CHORDC1	0.435897	8	3	0	1	2
P15104	GLUL	0.435897	7	3	3	0	0
O15121	DEGS1	0.435897	10	2	0	2	0
P12236	SLC25A6	0.435897	6	2	0	0	2
Q9UPW5	AGTPBP1	0.435897	4	3	0	0	3
Q9UBQ0	VPS29	0.410256	5	4	1	3	0
P17844	DDX5	0.410256	5	2	0	0	2
O75190-2	DNAJB6	0.410256	8	3	0	0	3
P60520	GABARAPL2	0.410256	4	3	0	3	0
P05534	HLA-A	0.410256	14	1	0	1	0
Q9P215	POGK	0.410256	8	2	0	0	2
O75419	CDC45	0.410256	6	3	0	0	3
Q9UBE0-1	SAE1	0.410256	4	3	0	1	2
Q9BUP3	HTATIP2	0.410256	5	3	3	0	0
Q96SB4-2	SRPK1	0.410256	7	2	0	2	0
Q9BVT8	TMUB1	0.410256	3	1	1	0	0
Q9H446	RWDD1	0.384615	8	3	0	3	0
Q86V59	PNMAL1; PNMA8A	0.384615	3	2	0	0	2
Q8WXD5	GEMIN6	0.384615	5	3	0	2	1
Q15126	PMVK	0.384615	5	3	0	2	1
Q16576-1	RBBP7	0.384615	4	4	0	2	2
P06703	S100A6	0.384615	5	3	3	0	0
Q9UMX1	SUFU	0.384615	3	2	0	1	1
P20618	PSMB1	0.384615	7	3	0	3	0
P0C7V7	SEC11B	0.384615	7	2	1	1	0
P18085	ARF4	0.384615	4	3	0	1	2
O75533-1	SF3B1	0.358974	3	1	0	0	1
P30492	HLA-B	0.358974	10	2	0	2	0
Q99808	SLC29A1	0.358974	3	3	0	1	2
O75688	PPM1B	0.358974	3	1	0	0	1
P62917	RPL8	0.358974	12	1	0	0	1
P24941-1	CDK2	0.358974	6	2	0	2	0
P50416	CPT1A	0.358974	5	4	4	0	0
Q16850-1	CYP51A1	0.358974	11	1	0	1	0
P50579	METAP2	0.358974	5	2	0	2	0
P52292	KPNA2	0.358974	8	2	0	2	0
Q9Y3B4	SF3B14; SF3B6	0.333333	4	2	0	2	0
Q86YQ8	CPNE8	0.333333	4	1	1	0	0
P52789	HK2	0.333333	4	2	2	0	0
Q4VCS5	AMOT	0.333333	4	3	3	0	0
Q13148-1	TARDBP	0.333333	4	1	0	0	1
Q9H7Z7	PTGES2	0.333333	4	3	1	0	2
Q9UNF1	MAGED2	0.333333	6	2	0	0	2
Q9BQ75	CMSS1	0.333333	4	3	2	0	1
P26583	HMGB2	0.333333	4	2	0	2	0
P53985	SLC16A1	0.333333	3	1	1	0	0
P06454-1	PTMA	0.333333	5	3	0	3	0
Q9NVW2	RLIM	0.333333	7	1	0	0	1
Q6IA86-1	ELP2	0.333333	4	3	3	0	0
P04035-1	HMGCR	0.333333	12	1	0	1	0
Q9UK45	LSM7	0.333333	4	2	0	1	1
P07355	ANXA2	0.333333	4	3	0	3	0
O43719	HTATSF1	0.333333	7	1	0	0	1
Q13616	CUL1	0.333333	5	2	0	0	2
Q9Y4R8	TELO2	0.307692	10	1	0	1	0
P53621-1	COPA	0.307692	4	1	0	0	1
Q99714-1	HSD17B10	0.307692	3	2	1	0	1
Q9UJX4	ANAPC5	0.307692	6	1	0	0	1
P54578	USP14	0.307692	5	2	0	0	2
Q15019	SETP2	0.307692	3	2	1	0	1
P14735	IDE	0.307692	5	2	0	2	0
P62942	FKBP1A	0.307692	2	0	0	0	0
Q14232	EIF2B1	0.307692	6	2	0	2	0
Q5JTW2-1	CEP78	0.307692	6	2	0	0	2
P61088	UBE2N	0.307692	6	2	0	2	0
Q6NSI4-1	CXorf57	0.307692	5	3	0	1	2
Q96DR4	STARD4	0.307692	3	3	0	3	0
Q9H5H4	ZNF768	0.307692	5	2	0	0	2
P04080	CSTB	0.307692	5	1	1	0	0
Q99828	CIB1	0.307692	5	2	0	2	0
Q9NPF4	OSGEP	0.307692	3	1	0	0	1
Q16204	CCDC6	0.282051	9	1	0	0	1
Q9UJW0-1	DCTN4	0.282051	4	1	1	0	0
Q9Y376	CAB39	0.282051	4	3	0	3	0
O00628	PEX7	0.282051	2	0	0	0	0
P35998	PSMC2	0.282051	8	2	0	2	0
Q9BQE5	APOL2	0.282051	3	1	0	0	1
Q15717	ELAVL1	0.282051	4	1	0	0	1
P30050-1	RPL12	0.282051	3	2	2	0	0
Q9NXV2	KCTD5	0.282051	3	1	0	0	1
P31943	HNRNPH1	0.282051	4	1	0	0	1
Q10713	PMPCA	0.282051	10	1	0	1	0
P13807	GYS1	0.282051	3	1	0	1	0
P54105	CLNS1A	0.282051	4	3	0	3	0
O60921	HUS1	0.25641	4	1	1	0	0
P18077	RPL35A	0.25641	5	1	1	0	0
Q5TA31	RNF187	0.25641	10	1	0	1	0
P07910-1	HNRNPC	0.25641	3	1	0	1	0
P98170	XIAP	0.25641	4	2	0	2	0
O76021	RSL1D1	0.25641	4	2	0	1	1
P27694	RPA1	0.25641	3	1	0	0	1
Q9NPH2	ISYNA1	0.25641	6	2	0	2	0
Q13257-1	MAD2L1	0.25641	4	1	0	0	1
Q9NQT4	EXOSC5	0.25641	5	2	0	2	0
Q9BRJ7-1	NUDT16L1	0.25641	4	1	0	1	0
O00487	PSMD14	0.25641	6	2	0	2	0
P48729-1	CSNK1A1	0.25641	4	2	0	1	1
P51149	RAB7A	0.230769	4	1	0	0	1
O95456	PSMG1	0.230769	4	2	0	2	0
P36405	ARL3	0.230769	3	3	0	3	0
P61353	RPL27	0.230769	4	2	1	1	0
P43487	RANBP1	0.230769	3	3	0	3	0
P62277	RPS13	0.230769	2	0	0	0	0
Q7L622	G2E3	0.230769	4	1	0	0	1
O43464	HTRA2	0.230769	3	1	0	1	0
Q9NYR9-1	NKIRAS2	0.230769	3	2	0	2	0
Q14498-1	RBM39	0.230769	3	2	0	0	2
Q96CS3	FAF2	0.230769	3	1	0	0	1
P35580	MYH10	0.230769	7	1	0	0	1
Q8WV22	NSMCE1	0.230769	4	2	0	2	0
O60220	TIMM8A	0.230769	3	2	0	2	0
P51784	USP11	0.230769	4	2	0	2	0
Q92841-1	DDX17	0.230769	3	1	0	0	1
Q9H0L4	CSTF2T	0.230769	3	1	0	1	0
P61326	MAGOH	0.230769	3	1	0	0	1
P56545	CTBP2	0.230769	4	2	0	0	2
Q9H3U1	UNC45A	0.230769	3	2	0	2	0
Q9UK99	FBXO3	0.230769	3	2	0	0	2
Q9Y333	LSM2	0.230769	7	1	0	1	0
P28340	POLD1	0.230769	5	2	0	1	1
P14324	FDPS	0.230769	5	1	0	0	1
P49257	LMAN1	0.230769	3	1	0	0	1
Q9NVF7-1	FBXO28	0.230769	7	1	0	0	1
Q8TAQ2	SMARCC2	0.230769	4	2	0	1	1
Q00536-1	CDK16	0.230769	4	2	0	2	0
P51452	DUSP3	0.230769	5	1	0	1	0
Q9BT73	PSMG3	0.205128	5	1	0	1	0
P27708	CAD	0.205128	5	1	0	0	1
Q9H467	CUEDC2	0.205128	6	1	0	1	0
Q14534	SQLE	0.205128	4	2	0	0	2
Q8IWA4-1	MFN1	0.205128	5	1	0	1	0
P50991	CCT4	0.205128	5	1	0	0	1
Q9UQE7	SMC3	0.205128	5	1	0	0	1
Q00403	GTF2B	0.205128	3	1	0	0	1
Q01105	SET	0.205128	4	1	0	1	0
P26447	S100A4	0.205128	3	1	1	0	0
P20042	EIF2S2	0.205128	4	1	0	0	1
Q99598	TSNAX	0.205128	5	2	0	2	0
P62837	UBE2D2	0.205128	3	1	0	0	1
Q9H0U9	TSPYL1	0.205128	3	1	0	0	1
Q9BPZ3	PAIP2	0.205128	4	1	0	1	0
P54136-1	RARS	0.205128	5	1	0	0	1
O75845	SC5D; SC5DL	0.205128	7	1	0	1	0
Q9UI95	MAD2L2	0.205128	5	1	0	1	0
P48436	SOX9	0.205128	4	2	0	2	0
Q8WVV5	BTN2A2	0.205128	7	1	0	1	0
Q15022	SUZ12	0.205128	2	0	0	0	0
P62241	RPS8	0.205128	4	2	0	0	2
Q9UBM7	DHCR7	0.205128	5	2	0	2	0
O14641	DVL2	0.205128	2	0	0	0	0
Q8WU67	ABHD3	0.205128	6	1	1	0	0
Q03252	LMNB2	0.205128	5	1	0	0	1
Q9H944	MED20	0.205128	3	1	0	0	1
P84101-1	SERF2	0.179487	2	0	0	0	0
O75475-1	PSIP1	0.179487	4	1	0	1	0
Q96KC2	ARL5B	0.179487	3	1	0	1	0
Q6UXN9	WDR82	0.179487	3	1	0	0	1
Q16630	CPSF6	0.179487	4	2	0	2	0
P20700	LMNB1	0.179487	3	1	0	0	1
P60033	CD81	0.179487	4	2	0	0	2
P49368-1	CCT3	0.179487	3	1	0	0	1
Q04323-1	UBXN1	0.179487	3	1	0	0	1
Q4J6C6	PREPL	0.179487	4	1	0	0	1
P33991	MCM4	0.179487	3	2	0	0	2
P51523	ZNF84; LOC100996464	0.179487	4	1	0	0	1
Q9P1Z2-1	CALCOCO1	0.179487	4	2	0	0	2
Q9Y4C2-1	FAM115A; TCAF1	0.179487	2	0	0	0	0
P61158	ACTR3	0.179487	3	1	0	0	1
P01106	MYC	0.179487	7	1	0	1	0
Q14697-1	GANAB	0.179487	4	2	0	1	1
Q9P2R6	RERE	0.179487	3	1	0	0	1
P28074-1	PSMB5	0.179487	2	0	0	0	0
Q9BU23-1	LMF2	0.179487	6	1	0	1	0
O75396	SEC22B	0.179487	3	2	0	2	0
P52597	HNRNPF	0.179487	3	2	0	0	2
Q9BX70-1	BTBD2	0.179487	4	1	0	1	0
Q13283	G3BP1	0.179487	2	0	0	0	0
P04843	RPN1	0.179487	2	0	0	0	0
O60506	SYNCRIP	0.179487	2	0	0	0	0
P10155-1	TROVE2	0.179487	2	0	0	0	0
P24863-1	CCNC	0.153846	3	1	1	0	0
P20226-1	TBP	0.153846	3	1	0	0	1
Q9H267	VPS33B	0.153846	3	1	0	1	0
P35610	SOAT1	0.153846	4	1	0	1	0
Q9Y2L1-1	DIS3	0.153846	2	0	0	0	0
Q9UPY5	SLC7A11	0.153846	6	1	0	0	1
P48739	PITPNB	0.153846	3	1	0	1	0
Q13356	PPIL2	0.153846	2	0	0	0	0
Q9H1E3	NUCKS1	0.153846	4	1	0	1	0
Q8IV38	ANKMY2	0.153846	4	1	0	0	1
Q9HBU6-1	ETNK1	0.153846	2	0	0	0	0
Q9UHB7-1	AFF4	0.153846	3	1	1	0	0
P45974-1	USP5	0.153846	2	0	0	0	0
Q9ULT8	HECTD1	0.153846	3	1	0	0	1
Q9NRX5	SERINC1	0.153846	3	2	0	0	2
P30626-1	SRI	0.153846	5	1	0	0	1
Q15392	DHCR24	0.153846	2	0	0	0	0
O76003	GLRX3	0.153846	4	1	0	1	0
Q9NV64-1	TMEM39A	0.153846	3	2	0	2	0
Q9NZI8	IGF2BP1	0.153846	3	1	0	0	1
Q15393-1	SF3B3	0.153846	6	1	0	0	1
P23284	PPIB	0.153846	2	0	0	0	0
Q15436	SEC23A	0.153846	3	1	0	1	0
P37837	TALDO1	0.153846	4	1	0	1	0
Q9Y5J9	TIMM8B	0.153846	2	0	0	0	0
P06748	NPM1	0.153846	3	1	0	0	1
Q9BZE9	ASPSCR1	0.153846	2	0	0	0	0
Q9H981-1	ACTR8	0.153846	4	1	0	0	1
Q16625-1	OCLN	0.153846	2	0	0	0	0
Q86VW0	SESTD1	0.153846	3	1	0	1	0
P78380	OLR1	0.153846	3	2	2	0	0
Q96DB5	FAM82B; RMDN1	0.153846	2	0	0	0	0
Q9P2N7	KLHL13	0.153846	6	1	0	1	0
P06400	RB1	0.153846	4	1	1	0	0
Q9UIL1-1	SCOC	0.153846	4	1	0	1	0
Q8TC12	RDH11	0.153846	5	1	0	0	1
O14757	CHEK1	0.153846	4	1	0	0	1
P62491-1	RAB11A	0.153846	3	1	0	1	0
Q03519-1	TAP2	0.128205	3	1	0	1	0
O60260	PARK2; PRKN	0.128205	2	0	0	0	0
Q9H9G7	AGO3; EIF2C3	0.128205	2	0	0	0	0
Q92966	SNAPC3	0.128205	2	0	0	0	0
Q9UJX3-1	ANAPC7	0.128205	4	1	0	0	1
P17980	PSMC3	0.128205	2	0	0	0	0
Q9NR30-1	DDX21	0.128205	3	1	0	0	1
Q9H9B1	EHMT1	0.128205	3	1	0	0	1
Q9NYS0	NKIRAS1	0.128205	2	0	0	0	0
Q9BWH2	FUNDC2	0.128205	2	0	0	0	0
O43505	B3GNT1; B4GAT1	0.128205	4	1	0	1	0
Q96L33	RHOV	0.128205	2	0	0	0	0
P62851	RPS25	0.128205	2	0	0	0	0
O95057	DIRAS1	0.128205	3	1	0	0	1
Q9P2S5	WRAP73	0.128205	2	0	0	0	0
Q12981-1	BNIP1	0.128205	3	1	0	0	1
O94955	RHOBTB3	0.128205	2	0	0	0	0
P30086	PEBP1	0.128205	2	0	0	0	0
P55211-1	CASP9	0.128205	2	0	0	0	0
Q93034	CUL5	0.128205	3	1	0	0	1
Q9Y617-1	PSAT1	0.128205	3	1	0	0	1
O75367-1	H2AFY	0.128205	2	0	0	0	0
O75663	TIPRL	0.128205	3	1	0	0	1
O75821	EIF3G	0.128205	3	1	0	1	0
Q96EB6	SIRT1	0.128205	3	1	0	0	1
Q9Y5B9	SUPT16H	0.128205	3	1	0	0	1
P46781	RPS9	0.128205	3	1	0	0	1
P62195-1	PSMC5	0.128205	2	0	0	0	0
Q9NRN9	METTL5	0.128205	2	0	0	0	0
Q12906-1	ILF3	0.128205	2	0	0	0	0
P31153	MAT2A	0.128205	3	1	0	1	0
P30532	CHRNA5	0.128205	2	0	0	0	0
Q9UKN8	GTF3C4	0.128205	2	0	0	0	0
Q5VTR2	RNF20	0.128205	3	1	0	0	1
Q8N960	CEP120	0.128205	2	0	0	0	0
P12277	CKB	0.128205	3	1	1	0	0
P49703	ARL4D	0.128205	1	0	0	0	0
Q96D46	NMD3	0.128205	3	1	0	0	1
P08579	SNRPB2	0.128205	3	1	0	0	1
Q13286-1	CLN3	0.128205	3	1	1	0	0
Q9BUV0	C1orf63; RSRP1	0.128205	5	1	0	1	0
Q86XI2-1	NCAPG2	0.128205	4	1	0	0	1
Q9NRV9	HEBP1	0.128205	3	1	0	1	0
O95071	UBR5	0.128205	2	0	0	0	0
Q96SK2	TMEM209	0.128205	5	1	0	0	1
Q9NPJ3-1	ACOT13	0.102564	2	0	0	0	0
P62318	SNRPD3	0.102564	2	0	0	0	0
P04083	ANXA1	0.102564	2	0	0	0	0
P40222	TXLNA	0.102564	3	1	0	0	1
Q9Y5Q8-1	GTF3C5	0.102564	4	1	0	0	1
Q7Z4W1	DCXR	0.102564	3	1	0	1	0
O15217	GSTA4	0.102564	2	0	0	0	0
Q6NUM9-1	RETSAT	0.102564	2	0	0	0	0
Q14152	EIF3A	0.102564	2	0	0	0	0
Q5TDH0	DDI2	0.102564	3	1	0	0	1
P26358-1	DNMT1	0.102564	2	0	0	0	0
P41223	BUD31	0.102564	4	1	0	1	0
Q9BZR8-3	BCL2L14	0.102564	3	1	1	0	0
Q9Y3Z3	SAMHD1	0.102564	2	0	0	0	0
O14972	DSCR3	0.102564	1	0	0	0	0
O43809	NUDT21	0.102564	3	1	0	0	1
Q1L5Z9	LONRF2	0.102564	2	0	0	0	0
B5ME19	EIF3CL	0.102564	3	1	0	0	1
Q9NR09	BIRC6	0.102564	1	0	0	0	0
P56559	ARL4C	0.102564	1	0	0	0	0
P40617	ARL4A	0.102564	4	1	1	0	0
Q15269	PWP2; LOC102724159	0.102564	1	0	0	0	0
P09884	POLA1	0.102564	2	0	0	0	0
P49006	MARCKSL1	0.102564	2	0	0	0	0
Q9P2I0	CPSF2	0.102564	2	0	0	0	0
O94776	MTA2	0.102564	3	1	0	0	1
Q9BXS5-1	AP1M1	0.102564	2	0	0	0	0
P36873-1	PPP1CC	0.102564	3	1	0	1	0
P08243-1	ASNS	0.102564	2	0	0	0	0
P62269	RPS18	0.102564	4	1	0	1	0
Q99460	PSMD1	0.102564	2	0	0	0	0
Q5MNZ6	WDR45B; WDR45L	0.102564	2	0	0	0	0
P41567	EIF1	0.102564	2	0	0	0	0
P62333	PSMC6	0.102564	2	0	0	0	0
P60228	EIF3E	0.102564	4	1	0	1	0
P61221	ABCE1	0.102564	2	0	0	0	0
Q9NX94	WBP1L	0.102564	2	0	0	0	0
Q6PCD5	RFWD3	0.102564	2	0	0	0	0
O14735	CDIPT	0.102564	4	1	0	0	1
O00560-1	SDCBP	0.102564	2	0	0	0	0
Q9HB71	CACYBP	0.102564	1	0	0	0	0
Q9H7N4	SCAF1	0.102564	1	0	0	0	0
P42167	TMPO	0.102564	2	0	0	0	0
Q96L50	LRR1	0.102564	1	0	0	0	0
Q96AX1	VPS33A	0.0769231	2	0	0	0	0
O00139	KIF2A	0.0769231	3	1	0	1	0
Q12789-2	GTF3C1	0.0769231	3	1	0	0	1
Q9NV66	TYW1	0.0769231	2	0	0	0	0
Q15386-1	UBE3C	0.0769231	3	1	0	1	0
Q49AN0-1	CRY2	0.0769231	2	0	0	0	0
P02545	LMNA	0.0769231	2	0	0	0	0
Q9NUY8	TBC1D23	0.0769231	3	1	0	0	1
Q9HCN4	GPN1	0.0769231	2	0	0	0	0
Q2TAY7	SMU1	0.0769231	3	1	0	0	1
O00264	PGRMC1	0.0769231	2	0	0	0	0
P43243	MATR3	0.0769231	2	0	0	0	0
Q16539	MAPK14	0.0769231	2	0	0	0	0
Q8NFH3	NUP43	0.0769231	1	0	0	0	0
Q9HCN8	SDF2L1	0.0769231	2	0	0	0	0
Q96F44-1	TRIM11	0.0769231	3	1	0	0	1
O00400	SLC33A1	0.0769231	2	0	0	0	0
A0AVI4	TMEM129	0.0769231	2	0	0	0	0
P20248	CCNA2	0.0769231	1	0	0	0	0
O95140	MFN2	0.0769231	3	1	0	0	1
Q13185	CBX3; C15orf57; CCDC32	0.0769231	2	0	0	0	0
Q96F07	CYFIP2	0.0769231	2	0	0	0	0
Q9UBK9	UXT	0.0769231	1	0	0	0	0
Q9BTT0	ANP32E	0.0769231	1	0	0	0	0
Q9Y597	KCTD3	0.0769231	3	1	0	0	1
Q8TED0	UTP15	0.0769231	1	0	0	0	0
P15927-1	RPA2	0.0769231	2	0	0	0	0
P49959	MRE11A; MRE11	0.0769231	3	1	1	0	0
Q03933-1	HSF2	0.0769231	2	0	0	0	0
P23921	RRM1	0.0769231	3	1	0	0	1
P62753	RPS6	0.0769231	2	0	0	0	0
Q86W42	THOC6	0.0769231	3	1	0	0	1
Q6NZI2-1	PTRF; CAVIN1	0.0769231	3	1	0	1	0
Q15366-1	PCBP2	0.0769231	2	0	0	0	0
Q9NY12-1	GAR1	0.0769231	3	1	0	0	1
Q5VTE6-1	ANGEL2	0.0769231	3	1	0	0	1
O75586	MED6	0.0769231	2	0	0	0	0
Q13888-1	GTF2H2; GTF2H2C	0.0769231	3	1	0	0	1
O75400	PRPF40A	0.0769231	2	0	0	0	0
O96005-1	CLPTM1	0.0769231	2	0	0	0	0
Q9UHJ6	SHPK	0.0769231	2	0	0	0	0
Q9NXN4-1	GDAP2	0.0769231	2	0	0	0	0
Q7L9L4	MOB1B	0.0769231	1	0	0	0	0
Q5BKT4	ALG10	0.0769231	2	0	0	0	0
Q9NRN7	AASDHPPT	0.0769231	1	0	0	0	0
P14625	HSP90B1	0.0769231	3	1	0	1	0
O43463	SUV39H1	0.0769231	2	0	0	0	0
Q8TDX7-1	NEK7	0.0769231	2	0	0	0	0
O60566	BUB1B	0.0769231	1	0	0	0	0
Q9Y6A4	C16orf80; CFAP20	0.0769231	2	0	0	0	0
Q9UK61	FAM208A	0.0769231	2	0	0	0	0
P48651	PTDSS1	0.0769231	2	0	0	0	0
Q9BTT4	MED10	0.0769231	2	0	0	0	0
P35222	CTNNB1	0.0769231	2	0	0	0	0
Q96LL9	DNAJC30	0.0769231	2	0	0	0	0
O75131	CPNE3	0.0769231	2	0	0	0	0
Q15437	SEC23B	0.0769231	2	0	0	0	0
Q9C005	DPY30	0.0769231	1	0	0	0	0
P41440	SLC19A1	0.0769231	2	0	0	0	0
Q3SXM5	HSDL1	0.0769231	1	0	0	0	0
Q13643	FHL3	0.0769231	3	1	1	0	0
O60331	PIP5K1C	0.0769231	2	0	0	0	0
Q8WYN0	ATG4A	0.0769231	2	0	0	0	0
P52569-1	SLC7A2	0.0769231	2	0	0	0	0
Q9BWE0	REPIN1	0.0769231	3	1	0	0	1
Q9BUL8	PDCD10	0.0769231	1	0	0	0	0
Q15833-1	STXBP2	0.0769231	2	0	0	0	0
Q15041	ARL6IP1	0.0769231	3	1	0	1	0
Q5VT66-1	MTARC1	0.0769231	3	1	0	0	1
Q8WUM0	NUP133	0.0512821	1	0	0	0	0
O00255-1	MEN1	0.0512821	2	0	0	0	0
Q9NPJ6-1	MED4	0.0512821	2	0	0	0	0
P47897	QARS	0.0512821	1	0	0	0	0
O60869-1	EDF1	0.0512821	1	0	0	0	0
P38606	ATP6V1A	0.0512821	1	0	0	0	0
P49736	MCM2	0.0512821	1	0	0	0	0
P50851-1	LRBA	0.0512821	2	0	0	0	0
Q6NXE6-1	ARMC6	0.0512821	2	0	0	0	0
Q05655	PRKCD	0.0512821	1	0	0	0	0
P23471-1	PTPRZ1	0.0512821	2	0	0	0	0
Q14592	ZNF460	0.0512821	1	0	0	0	0
Q6ZN08	ZNF66; ZNF66P	0.0512821	1	0	0	0	0
O43776	NARS	0.0512821	2	0	0	0	0
Q92621	NUP205	0.0512821	1	0	0	0	0
Q9NYF8-1	BCLAF1	0.0512821	1	0	0	0	0
Q9BUE0	MED18	0.0512821	1	0	0	0	0
Q04637	EIF4G1	0.0512821	2	0	0	0	0
Q9Y6E0	STK24	0.0512821	2	0	0	0	0
Q5MCW4	ZNF569	0.0512821	2	0	0	0	0
O95782	AP2A1	0.0512821	1	0	0	0	0
P49459-1	UBE2A	0.0512821	1	0	0	0	0
O43427	FIBP	0.0512821	2	0	0	0	0
O14828	SCAMP3	0.0512821	1	0	0	0	0
O95185-1	UNC5C	0.0512821	2	0	0	0	0
Q9UBL3-1	ASH2L	0.0512821	1	0	0	0	0
P52701	MSH6	0.0512821	2	0	0	0	0
P00374	DHFR; DHFRP1	0.0512821	2	0	0	0	0
Q9UHQ7	WBP5; TCEAL9	0.0512821	2	0	0	0	0
Q7Z3K3-1	POGZ	0.0512821	2	0	0	0	0
P00558	PGK1	0.0512821	1	0	0	0	0
Q9Y5M8	SRPRB	0.0512821	2	0	0	0	0
Q9H040-1	SPRTN	0.0512821	1	0	0	0	0
Q9P0B6	CCDC167	0.0512821	2	0	0	0	0
P54619-1	PRKAG1	0.0512821	1	0	0	0	0
Q9BTE3-1	MCMBP	0.0512821	2	0	0	0	0
P35244	RPA3	0.0512821	2	0	0	0	0
O60488-1	ACSL4	0.0512821	2	0	0	0	0
Q13642	FHL1	0.0512821	2	0	0	0	0
Q6IQ32	ADNP2	0.0512821	1	0	0	0	0
Q8TD23	ZNF675	0.0512821	1	0	0	0	0
Q9NWT6	HIF1AN	0.0512821	1	0	0	0	0
Q9GZL7	WDR12	0.0512821	2	0	0	0	0
Q92879	CELF1	0.0512821	1	0	0	0	0
Q14134-1	TRIM29	0.0512821	1	0	0	0	0
Q96PQ6-1	ZNF317	0.0512821	2	0	0	0	0
Q8NB78-4	KDM1B	0.0512821	1	0	0	0	0
Q01469	FABP5	0.0512821	1	0	0	0	0
Q8IUQ4	SIAH1	0.0512821	2	0	0	0	0
P62306	SNRPF	0.0512821	1	0	0	0	0
Q8IWV8	UBR2	0.0512821	2	0	0	0	0
O00567	NOP56	0.0512821	2	0	0	0	0
Q13829	TNFAIP1	0.0512821	2	0	0	0	0
P19174-1	PLCG1	0.0512821	2	0	0	0	0
Q8N9Z0	ZNF610	0.0512821	1	0	0	0	0
Q5JPE7	NOMO2	0.0512821	2	0	0	0	0
Q8TEL6	TRPC4AP	0.0512821	2	0	0	0	0
P39656	DDOST	0.0512821	2	0	0	0	0
P42766	RPL35	0.0512821	1	0	0	0	0
Q9HCE1	MOV10	0.0512821	1	0	0	0	0
P22102-1	GART	0.0512821	2	0	0	0	0
Q9NR31	SAR1A	0.0512821	1	0	0	0	0
Q8N3U4-1	STAG2	0.0512821	2	0	0	0	0
Q9HC07	TMEM165	0.0512821	2	0	0	0	0
Q13751	LAMB3	0.0512821	1	0	0	0	0
Q969R8	ITFG2	0.0512821	2	0	0	0	0
Q13435	SF3B2	0.0512821	1	0	0	0	0
Q6PJ69	TRIM65	0.0512821	1	0	0	0	0
Q53T94	TAF1B	0.0512821	2	0	0	0	0
Q96G23	CERS2	0.0512821	2	0	0	0	0
Q9BVK6	TMED9	0.0512821	2	0	0	0	0
Q9H6A9-1	PCNXL3; PCNX3	0.0512821	1	0	0	0	0
O75808-1	CAPN15; SOLH	0.0512821	2	0	0	0	0
O94952-1	FBXO21	0.0512821	1	0	0	0	0
Q96HR3	MED30	0.0512821	2	0	0	0	0
Q2M218	ZNF630	0.0512821	2	0	0	0	0
P14373	TRIM27	0.0512821	2	0	0	0	0
P62699	YPEL5	0.0512821	2	0	0	0	0
A6NDB9	PALM3	0.0512821	1	0	0	0	0
P49454	CENPF	0.0512821	2	0	0	0	0
Q96B42	TMEM18	0.0512821	2	0	0	0	0
Q6PI48	DARS2	0.0512821	1	0	0	0	0
O15164	TRIM24	0.0512821	1	0	0	0	0
Q5VSG8-1	MANEAL	0.0512821	2	0	0	0	0
Q8NEZ5-1	FBXO22	0.0512821	1	0	0	0	0
Q5XPI4	RNF123	0.0512821	2	0	0	0	0
P11802	CDK4	0.0512821	2	0	0	0	0
Q96IX5	USMG5	0.0512821	1	0	0	0	0
O75608	LYPLA1	0.0512821	1	0	0	0	0
Q12802-1	AKAP13	0.0512821	2	0	0	0	0
Q8NFH4	NUP37	0.0512821	2	0	0	0	0
Q96MX6	WDR92	0.025641	1	0	0	0	0
P18074-1	ERCC2	0.025641	1	0	0	0	0
Q9NV70-1	EXOC1	0.025641	1	0	0	0	0
Q8N9N8	EIF1AD	0.025641	1	0	0	0	0
O95801	TTC4	0.025641	1	0	0	0	0
Q9NUX5-1	POT1	0.025641	1	0	0	0	0
Q68DY9	ZNF772	0.025641	1	0	0	0	0
Q8TCG1	KIAA1524; CIP2A	0.025641	1	0	0	0	0
Q8N766-1	EMC1	0.025641	1	0	0	0	0
Q9Y3D6	FIS1	0.025641	1	0	0	0	0
O75351	VPS4B	0.025641	1	0	0	0	0
Q96FQ6	S100A16	0.025641	1	0	0	0	0
A0AVF1	TTC26	0.025641	1	0	0	0	0
Q15800	MSMO1	0.025641	1	0	0	0	0
Q9Y6W3	CAPN7	0.025641	1	0	0	0	0
Q14146	URB2	0.025641	1	0	0	0	0
P16383-1	GCFC2	0.025641	1	0	0	0	0
O00170	AIP	0.025641	1	0	0	0	0
O15264	MAPK13	0.025641	1	0	0	0	0
Q8N7H5	PAF1	0.025641	1	0	0	0	0
Q9Y4W2	LAS1L	0.025641	1	0	0	0	0
Q66LE6	PPP2R2D	0.025641	1	0	0	0	0
O75899	GABBR2	0.025641	1	0	0	0	0
Q70EL1-1	USP54	0.025641	1	0	0	0	0
O95376	ARIH2	0.025641	1	0	0	0	0
Q10570	CPSF1	0.025641	1	0	0	0	0
Q9UNK9	ANGEL1	0.025641	1	0	0	0	0
O14929	HAT1	0.025641	1	0	0	0	0
O95155	UBE4B	0.025641	1	0	0	0	0
Q7Z7L7	ZER1	0.025641	1	0	0	0	0
O15360	FANCA	0.025641	1	0	0	0	0
Q6ZN18-1	AEBP2	0.025641	1	0	0	0	0
Q92783	STAM	0.025641	1	0	0	0	0
O95251-1	KAT7	0.025641	1	0	0	0	0
Q15003	NCAPH	0.025641	1	0	0	0	0
P62820	RAB1A	0.025641	1	0	0	0	0
Q05086	UBE3A	0.025641	1	0	0	0	0
Q9UBT7	CTNNAL1	0.025641	1	0	0	0	0
P31948	STIP1	0.025641	1	0	0	0	0
O15239	NDUFA1	0.025641	1	0	0	0	0
Q9BY41	HDAC8	0.025641	1	0	0	0	0
Q06609	RAD51	0.025641	1	0	0	0	0
P36897	TGFBR1	0.025641	1	0	0	0	0
Q13098	GPS1	0.025641	1	0	0	0	0
Q6PJI9-1	WDR59	0.025641	1	0	0	0	0
P55036-1	PSMD4	0.025641	1	0	0	0	0
Q9NVR0	KLHL11	0.025641	1	0	0	0	0
P08574	CYC1	0.025641	1	0	0	0	0
P49247	LOC101060545; RPIA	0.025641	1	0	0	0	0
P57088	TMEM33	0.025641	1	0	0	0	0
Q9Y6K1	DNMT3A	0.025641	1	0	0	0	0
O43402	EMC8	0.025641	1	0	0	0	0
Q9BSJ8	ESYT1	0.025641	1	0	0	0	0
Q6PHR2-1	ULK3	0.025641	1	0	0	0	0
Q6RFH5-1	WDR74	0.025641	1	0	0	0	0
P67936	TPM4	0.025641	1	0	0	0	0
Q5VUJ6	LRCH2	0.025641	1	0	0	0	0
Q13472-1	TOP3A	0.025641	1	0	0	0	0
Q9BY50	SEC11C	0.025641	1	0	0	0	0
Q96SN8	CDK5RAP2	0.025641	1	0	0	0	0
Q6Q0C0-1	TRAF7	0.025641	1	0	0	0	0
Q9H0A0	NAT10	0.025641	1	0	0	0	0
Q07864	POLE	0.025641	1	0	0	0	0
P25490	YY1	0.025641	1	0	0	0	0
P00491	PNP	0.025641	1	0	0	0	0
P12004	PCNA	0.025641	1	0	0	0	0
Q9H7D7	WDR26	0.025641	1	0	0	0	0
P40938	RFC3	0.025641	1	0	0	0	0
Q13309-1	SKP2	0.025641	1	0	0	0	0
P33240	CSTF2	0.025641	1	0	0	0	0
Q9Y265	RUVBL1	0.025641	1	0	0	0	0
Q9UNQ2	DIMT1	0.025641	1	0	0	0	0
Q9UJA3	MCM8	0.025641	1	0	0	0	0
Q9NW64-1	RBM22	0.025641	1	0	0	0	0
Q8NI35	INADL; PATJ	0.025641	1	0	0	0	0
O60610-1	DIAPH1	0.025641	1	0	0	0	0
P17612	PRKACA	0.025641	1	0	0	0	0
O60907	TBL1X	0.025641	1	0	0	0	0
Q9H2P9-1	DPH5	0.025641	1	0	0	0	0
Q13464	ROCK1	0.025641	1	0	0	0	0
O75150	RNF40	0.025641	1	0	0	0	0
Q4G0N4	NADK2; NADKD1	0.025641	1	0	0	0	0
Q9HBM1	SPC25	0.025641	1	0	0	0	0
Q8IZ69	TRMT2A	0.025641	1	0	0	0	0
P35226	BMI1; COMMD3-BMI1	0.025641	1	0	0	0	0
Q12756	KIF1A	0.025641	1	0	0	0	0
Q9UEG4	ZNF629	0.025641	1	0	0	0	0
Q9Y3M9	ZNF337	0.025641	1	0	0	0	0
O95271	TNKS	0.025641	1	0	0	0	0
Q13889	GTF2H3	0.025641	1	0	0	0	0
Q8NG27	PJA1	0.025641	1	0	0	0	0
Q7Z5G4-1	GOLGA7	0.025641	1	0	0	0	0
P63167	DYNLL1	0.025641	1	0	0	0	0
Q8NI36	WDR36	0.025641	1	0	0	0	0
Q9NYW8	RBAK	0.025641	1	0	0	0	0
Q9NPA0	EMC7	0.025641	1	0	0	0	0
Q8IWA0	WDR75	0.025641	1	0	0	0	0
Q9NZ01-1	TECR	0.025641	1	0	0	0	0
Q9Y252	RNF6	0.025641	1	0	0	0	0
Q16665-1	HIF1A	0.025641	1	0	0	0	0
Q8NDN9	RCBTB1	0.025641	1	0	0	0	0
Q9P275	USP36	0.025641	1	0	0	0	0
Q5VTL8	PRPF38B	0.025641	1	0	0	0	0
Q8NCF5-1	NFATC2IP	0.025641	1	0	0	0	0
Q9NWK9	ZNHIT6	0.025641	1	0	0	0	0
O60684	KPNA6	0.025641	1	0	0	0	0
Q86U86-1	PBRM1	0.025641	1	0	0	0	0
Q9GZN1	ACTR6	0.025641	1	0	0	0	0
O60522	TDRD6	0.025641	1	0	0	0	0
Q96A37-1	RNF166	0.025641	1	0	0	0	0
P30520	ADSS	0.025641	1	0	0	0	0
Q9Y546	LRRC42	0.025641	1	0	0	0	0
P55209	NAP1L1	0.025641	1	0	0	0	0
Q9H0C5	BTBD1	0.025641	1	0	0	0	0
Q7L3S4	ZNF771	0.025641	1	0	0	0	0
O76064	RNF8	0.025641	1	0	0	0	0
Q93008-1	USP9X	0.025641	1	0	0	0	0
Q8IY22-1	CMIP	0.025641	1	0	0	0	0
Q9Y3B9	RRP15	0.025641	1	0	0	0	0
Q14202	ZMYM3	0.025641	1	0	0	0	0
Q9H0A9-1	SPATC1L	0.025641	1	0	0	0	0
O95777	NAA38; LSM8	0.025641	1	0	0	0	0
P50539-1	MXI1	0.025641	1	0	0	0	0
