# Supplementary material for: A substrate-trapping strategy to find E3 ubiquitin ligase substrates identifies Parkin and TRIM28 targets
Source: Commun Biol. 2020 Oct 20;3:592. doi: 10.1038/s42003-020-01328-y (PMC7576197; doi:10.1038/s42003-020-01328-y)
Supplement: Supplementary file 5 — Supplementary Data 2 [file 42003_2020_1328_MOESM5_ESM.xlsx]

## Sheet: Sheet1
Supplementary Data 2. Ubiquitinated peptides and proteins identified by the Parkin probe
Accession	Gene symbol	Sequence	Modifications	This study	Reported by previous study
Q9WVS6	Park2			K27, K32, K128, K407, K411
		[R].VDLSSHTLPVDSVGLAVILDTDSKR.[D]	1xGG [K24]
		[R].VDLSSHTLPVDSVGLAVILDTDSKR.[D]	1xGG [K24]; 1xPhospho [S/T]
		[R].WEEASKETIK.[K]	1xGG [K6]
		[R].WEEASKETIKK.[T]	1xGG [K6]
		[R].WEEASKETIKK.[T]	2xGG [K6; K10]
		[R].FNSSYGFPVEVDSDTSILQLKEVVAK.[R]	1xGG [K]; 1xPhospho [S3(98.4)]
		[R].FNSSYGFPVEVDSDTSILQLKEVVAK.[R]	1xDeamidated [Q19]; 1xGG [K]; 1xPhospho [S3(84.9)]
		[R].FNSSYGFPVEVDSDTSILQLKEVVAKR.[Q]	2xGG [K21; K26]
		[R].FNSSYGFPVEVDSDTSILQLKEVVAKR.[Q]	1xDeamidated [Q/N]; 2xGG [K21; K26]
		[R].FNSSYGFPVEVDSDTSILQLKEVVAKR.[Q]	2xDeamidated [N2; Q19]; 2xGG [K21; K26]
		[R].FNSSYGFPVEVDSDTSILQLKEVVAKR.[Q]	1xDeamidated [Q19]; 2xGG [K21; K26]; 1xPhospho [S3(81.4)]
		[R].FNSSYGFPVEVDSDTSILQLKEVVAK.[R]	2xDeamidated [N2; Q19]; 1xGG [K21]
		[R].FNSSYGFPVEVDSDTSILQLKEVVAK.[R]	1xDeamidated [Q/N]; 1xGG [K]
		[R].FNSSYGFPVEVDSDTSILQLKEVVAK.[R]	1xGG [K]
O94826	TOMM70A			K118, K120, K123, K168, K185, K188, K293, K349, K463, K524, K536, K563, K570, K604	K168, K441
		[R].QAYTGNNSSQIQAAMKGFEEVIK.[K]	1xOxidation [M15]; 1xGG [K16]
		[R].QAYTGNNSSQIQAAMKGFEEVIK.[K]	1xDeamidated [Q1]; 1xGG [K16]
		[R].QAYTGNNSSQIQAAMKGFEEVIK.[K]	1xGG [K16]
		[K].VISLKEANVK.[L]	1xGG [K]
		[K].SYFSSFTDDIISQPMLKGEK.[S]	1xOxidation [M15]; 1xGG [K]
		[K].EGEALEVKENSGYLK.[A]	1xGG [K8]
		[K].AIDMFNKAINLAK.[S]	1xGG [K]
		[K].AIDMFNKAINLAK.[S]	1xOxidation [M4]; 1xGG [K]
		[R].AAAFEQLQKWK.[E]	1xGG [K9]
		[R].AAAFEQLQKWK.[E]	1xDeamidated [Q]; 1xGG [K9]
		[R].ATFYLLIGNANAAKPDLDK.[V]	1xGG [K14]
		[K].AVELNPKYVKALFR.[R]	2xGG [K7; K10]
		[K].GLLQLQWKQDLDR.[G]	1xGG [K8]
		[R].GLELISKAIEIDNK.[C]	1xGG [K7]
		[R].GNMEKAIDMFNK.[A]	2xOxidation [M3; M9]; 1xGG [K5]
		[R].GNMEKAIDMFNKAINLAK.[S]	2xGG [K5; K12]
		[R].GNMEKAIDMFNKAINLAK.[S]	2xOxidation [M3; M9]; 2xGG [K5; K12]
		[K].AVELNPKYVK.[A]	1xGG [K7]
		[R].AQAAKNKGNK.[Y]	2xGG [K5; K7]
		[K].YVKALFR.[R]	1xGG [K3]
		[K].KYGLKPPTL.[-]	1xGG [K]
		[K].NKGNKYFK.[A]	2xGG [K2; K5]
		[K].YGLKPPTL.[-]	1xGG [K4]
		[R].GNMEKAIDMFNK.[A]	1xOxidation [M]; 1xGG [K5]
		[R].QAYTGNNSSQIQAAMKGFEEVIK.[K]	1xDeamidated [Q12]; 1xOxidation [M15]; 1xGG [K16]
O95140	MFN2			K79, K84, K316, K366, K406, K416, K420, K460, K463, K719, K720, K730, K732, K737	K406, K416, K420
		[R].LSVLVDDYQMDFHPSPVVLKVYK.[N]	1xOxidation [M10]; 1xGG [K20]
		[K].QLELLAQDYKLR.[I]	1xGG [K10]
		[R].NKAGWLDSELNMFTHQYLQPSR.[-]	1xDeamidated [N/Q]; 1xOxidation [M12]; 1xGG [K2]
		[R].NKAGWLDSELNMFTHQYLQPSR.[-]	1xOxidation [M12]; 1xGG [K2]
		[R].NKAGWLDSELNMFTHQYLQPSR.[-]	1xDeamidated [N/Q]; 1xGG [K2]
		[R].NKAGWLDSELNMFTHQYLQPSR.[-]	1xGG [K2]
		[R].NAELDPVTTEEQVLDVKGYLSKVR.[G]	2xGG [K17; K22]
		[R].NAELDPVTTEEQVLDVKGYLSK.[V]	1xDeamidated [Q/N]; 1xGG [K]
		[R].NAELDPVTTEEQVLDVKGYLSK.[V]	1xGG [K]
		[R].IKQITEEVER.[Q]	1xGG [K2]
		[K].IEVLDSLQSKAKLLR.[N]	2xGG [K10; K12]
		[R].IQKAQGMPEGGGALAEGFQVR.[M]	1xGG [K3]
		[R].ENLEQEIAAMNKK.[I]	1xGG [K]
		[R].ENLEQEIAAMNKK.[I]	1xOxidation [M10]; 1xGG [K]
		[R].ENLEQEIAAMNKKIEVLDSLQSK.[A]	2xGG [K12; K13]
		[R].ENLEQEIAAMNKKIEVLDSLQSK.[A]	1xDeamidated [N11]; 2xGG [K12; K13]
		[R].ENLEQEIAAMNKKIEVLDSLQSK.[A]	1xOxidation [M10]; 2xGG [K12; K13]
		[R].ENLEQEIAAMNKKIEVLDSLQSK.[A]	1xDeamidated [Q/N]; 1xOxidation [M10]; 2xGG [K12; K13]
		[K].FIDKQLELLAQDYKLR.[I]	2xGG [K4; K14]
		[K].FIDKQLELLAQDYKLR.[I]	1xDeamidated [Q]; 2xGG [K4; K14]
		[K].KIEVLDSLQSK.[A]	1xGG [K1]
		[K].KIEVLDSLQSKAK.[L]	2xGG [K1; K11]
		[R].NAELDPVTTEEQVLDVKGYLSKVR.[G]	2xDeamidated [N1; Q12]; 2xGG [K17; K22]
		[R].IQKAQGMPEGGGALAEGFQVR.[M]	1xDeamidated [Q19]; 1xOxidation [M7]; 1xGG [K3]
		[K].VYKNELHR.[H]	1xGG [K3]
		[R].AKQIAEAVR.[L]	1xGG [K2]
		[R].ENLEQEIAAMNKK.[I]	1xDeamidated [Q5]; 1xGG [K12]
		[R].NAELDPVTTEEQVLDVKGYLSKVR.[G]	1xDeamidated [N/Q]; 2xGG [K17; K22]
Q8IWA4	MFN1			K63, K395, K396, K399, K447, K500, K643, K700, K707, K713, K718, K731	K9, K63, K150, K229, K500, K653
		[R].NQMNLLTLDVKKK.[I]	1xOxidation [M3]; 2xGG [K12; K]
		[R].NQMNLLTLDVKK.[K]	1xDeamidated [Q/N]; 1xOxidation [M3]; 1xGG [K]
		[R].NQMNLLTLDVKK.[K]	1xOxidation [M3]; 1xGG [K]
		[R].NQMNLLTLDVKK.[K]	1xDeamidated [N/Q]; 1xGG [K11]
		[R].NQMNLLTLDVKK.[K]	1xGG [K]
		[R].NKAVQLENELENFTK.[Q]	1xDeamidated [N8]; 1xGG [K2]
		[R].NKAVQLENELENFTK.[Q]	1xGG [K2]
		[K].IKEVTEEVANK.[V]	1xGG [K2]
		[R].LPKEIDQLEKIQNNSK.[L]	1xDeamidated [Q/N]; 2xGG [K3; K10]
		[R].LPKEIDQLEKIQNNSK.[L]	2xGG [K3; K10]
		[K].SELNKHIEDGMGR.[N]	1xOxidation [M11]; 1xGG [K5]
		[K].EIDQLEKIQNNSK.[L]	1xGG [K7]
		[K].EIDQLEKIQNNSK.[L]	1xDeamidated [Q4]; 1xGG [K7]
		[K].EIDQLEKIQNNSKLLR.[N]	2xGG [K7; K13]
		[R].AFKQQFVNYATEK.[L]	1xGG [K3]
		[K].DKLSIIGEVLSR.[R]	1xGG [K2]
		[K].KFDLSYNLNYHK.[L]	1xGG [K1]
		[K].AVQLENELENFTKQFLPSSNEES.[-]	1xGG [K13]
		[K].IQNNSKLLR.[N]	1xGG [K6]
		[K].EIDQLEKIQNNSKLLR.[N]	1xDeamidated [N/Q]; 2xGG [K7; K13]
		[R].NQMNLLTLDVKKK.[I]	2xGG [K11; K12]
		[R].NQMNLLTLDVKK.[K]	2xDeamidated [Q2; N4]; 1xGG [K11]
Q96CS3	FAF2			K167, K321, K329, K367	K146, K167, K307, K329, K367, K400
		[K].IIFKLPNDSR.[V]	1xGG [K4]
		[R].RKEEEVQQQK.[L]	1xGG [K2]
		[R].AHPVFYQGTYSQALNDAKR.[E]	1xGG [K18]
		[R].AHPVFYQGTYSQALNDAKR.[E]	1xDeamidated [N/Q]; 1xGG [K18]
		[R].KEEEVQQQKLAEER.[R]	2xGG [K1; K9]
		[K].IIFKLPNDSR.[V]	1xDeamidated [N7]; 1xGG [K4]
P50416	CPT1A			K148, K161, K180, K455, K463, K580, K631, K634, K675	K86, K161, K180, K195
		[R].LKLFKLASEK.[H]	2xGG [K2; K5]
		[R].LPVPAVKDTVNR.[Y]	1xGG [K7]
		[K].YLAVESPFLKEVLSEPWR.[L]	1xGG [K10]
		[R].WFDKSFTFVVFK.[N]	1xGG [K4]
		[K].SFTFVVFKNGK.[M]	1xDeamidated [N9]; 1xGG [K8]
		[R].ATKIWMGMVK.[I]	2xOxidation [M6; M8]; 1xGG [K3]
		[K].LFKLASEK.[H]	1xGG [K3]
		[R].LPVPAVKDTVNR.[Y]	1xDeamidated [N11]; 1xGG [K7]
		[R].TSPDAFVQLALQLAHYKDMGK.[F]	1xOxidation [M19]; 1xGG [K17]
		[R].KPMLYSFQTSLPR.[L]	1xOxidation [M3]; 1xGG [K1]
Q9Y277	VDAC3			K163	K20, K53, K109, K110, K266
		[K].LTLDTIFVPNTGKK.[S]	1xGG [K]
		[K].LTLSALIDGKNFSAGGHK.[V]	1xGG [K]
		[K].SKLSQNNFALGYK.[A]	1xGG [K2]
Q9NZ45	CISD1			K42, K79, K104	K42, K55, K68, K78, K79, K89, K104, K105, K106
		[K].KFPFCDGAHTK.[H]	1xGG [K1]
		[K].HNEETGDNVGPLIIKK.[K]	1xGG [K]
		[K].HNEETGDNVGPLIIKK.[K]	1xDeamidated [N8]; 1xGG [K15]
		[R].NKAMINLHIQK.[D]	1xOxidation [M4]; 1xGG [K2]
Q969Z3	MARC2			K59, K97, K138, K156, K173, K287, K294, K308	K59, K138, K144, K156, K166, K173, K187, K287, K294
		[R].IFGLDIKGR.[D]	1xGG [K7]
		[R].LQQVGTVAKLWIYPVK.[S]	1xGG [K9]
		[R].APDMDQLVLPSKQPSSNK.[L]	1xGG [K12]
		[R].APDMDQLVLPSKQPSSNK.[L]	1xOxidation [M4]; 1xGG [K12]
		[R].KQPLDTLKSYR.[L]	1xGG [K8]
		[R].KQPLDTLKSYR.[L]	2xGG [K1; K8]
		[R].ELYKLSPLFGIYYSVEK.[I]	1xGG [K4]
		[R].FWLVIKEDGHMVTAR.[Q]	1xOxidation [M11]; 1xGG [K6]
		[K].WFTNFLKTEAYR.[L]	1xGG [K7]
Q8TB36	GDAP1			K188, K190, K203, K206, K207	K50, K172, K173, K188, K190, K203, K206, K207, K214
		[K].LLDHDNVKYLK.[K]	1xGG [K8]
		[K].YLKKILDELEK.[V]	2xGG [K3; K4]
		[R].SQIGNTESELKK.[L]	1xGG [K]
		[K].LAEENPDLQEAYIAKQKR.[L]	2xGG [K15; K17]
O60488	ACSL4			K54, K148, K231, K383, K401, K407, K587, K621, K702	K113, K388, K397, K401, K500, K621, K670, K702
		[K].LQAGEYVSLGKVEAALK.[N]	1xGG [K11]
		[R].VNNFGSGLTALGLKPK.[N]	1xGG [K14]
		[K].SDQSYVISFVVPNQKR.[L]	1xGG [K15]
		[K].TLFKIGYDYK.[L]	1xGG [K4]
		[K].AKPTSDKPGSPYR.[S]	1xGG [K7]
		[R].NHYLKDIER.[M]	1xGG [K5]
		[K].HIIYVDNKAINK.[A]	1xGG [K8]
		[K].IGYDYKLEQIK.[K]	1xGG [K6]
		[R].IYKNVMSK.[V]	1xGG [K3]
P45880	VDAC2				K46, K79, K135, K136, K292
		[K].LTFDTTFSPNTGKK.[S]	1xGG [K]
		[K].LTLSALVDGKSINAGGHK.[V]	1xGG [K]
Q5VT66	MARC1			K139, K288, K295, K306, K310	K310
		[K].LYGKSPLFGQYFVLENPGTIK.[V]	1xGG [K4]
		[K].LYGKSPLFGQYFVLENPGTIK.[V]	1xDeamidated [N16]; 1xGG [K4]
		[R].KEPLETLKSYR.[Q]	2xGG [K1; K8]
		[R].KLYGKSPLFGQYFVLENPGTIK.[V]	2xGG [K1; K5]
		[K].DLLLPIKTPTTNAVHK.[C]	1xGG [K7]
		[R].KEPLETLKSYR.[Q]	1xGG [K8]
P21796	VDAC1			K274	K53, K109, K110, K161, K252, K266
		[K].LTFDSSFSPNTGKK.[N]	1xGG [K]
		[K].LTLSALLDGKNVNAGGHK.[L]	1xGG [K]
		[K].NVNAGGHKLGLGLEFQA.[-]	1xGG [K8]
Q14318	FKBP8			K249, K314, K334, K340, K348, K366	K249, K271, K273, K284, K307, K314, K334, K340, K348, K351, K352
		[K].LEPSNKTIHAELSK.[L]	1xGG [K6]
		[K].GKVLAQQGEYSEAIPILR.[A]	1xGG [K2]
		[K].GKVLAQQGEYSEAIPILR.[A]	1xDeamidated [Q]; 1xGG [K2]
		[R].ADFVLAANSYDLAIKAITSSAK.[V]	1xGG [K15]
		[R].AALKLEPSNKTIHAELSK.[L]	2xGG [K4; K10]
		[R].KMLGNPSR.[L]	1xOxidation [M2]; 1xGG [K1]
		[K].TIHAELSKLVK.[K]	1xGG [K8]
Q9H4I3	TRABD			K116	K50, K116, K209
		[R].VSMLKMDESTLLR.[E]	2xOxidation [M3; M6]; 1xGG [K5]
		[R].VSMLKMDESTLLR.[E]	1xOxidation [M]; 1xGG [K5]
		[R].VSMLKMDESTLLR.[E]	1xGG [K5]
Q04837	SSBP1			K81, K122, K145	K51, K122
		[K].IDYGEYMDKNNVR.[R]	1xGG [K9]
		[K].IDYGEYMDKNNVR.[R]	1xOxidation [M7]; 1xGG [K9]
		[R].SGDSEVYQLGDVSQKTTWHR.[I]	1xGG [K15]
		[R].SGDSEVYQLGDVSQKTTWHR.[I]	1xDeamidated [Q]; 1xGG [K15]
		[R].QATTIIADNIIFLSDQTKEKE.[-]	1xGG [K18]
P33121	ACSL1			K207, K561, K643	K216, K395, K419, K532
		[R].LGKDSGLKPFEQVK.[G]	1xGG [K3]
		[K].AKLLLEGVENK.[L]	1xGG [K2]
		[K].HIFKLAQGEYIAPEK.[I]	1xGG [K4]
Q9NUQ2	AGPAT5			K201	K183
		[R].GLAVLKHVLTPR.[I]	1xGG [K6]
Q9Y3E5	PTRH2				K76, K81, K95, K106, K115, K171, K177
		[R].TQIAPGSQTVLGIGPGPADLIDKVTGHLK.[L]	1xGG [K]
Q8IXI1	RHOT2			K119, K409	K119, K179, K230, K420, K429
		[R].VPIILVGNKSDLR.[S]	1xGG [K9]
		[K].RLDQEKGQTQR.[S]	1xGG [K6]
		[R].LDQEKGQTQR.[S]	1xGG [K5]
Q8IZ81	ELMOD2			K61, K150	K61, K150
		[R].ISKQWAEIGFQGDDPK.[T]	1xGG [K3]
		[K].VLQKATHVVQSEVDK.[Y]	1xGG [K4]
P00387	CYB5R3			K115	K42, K120, K126, K173, K214, K234
		[K].VYFKDTHPK.[F]	1xGG [K4]
		[R].STPAITLESPDIKYPLR.[L]	1xGG [K13]
O43819	SCO2			K196	K196
		[R].LLGLTGSTKQVAQASHSYR.[V]	1xGG [K9]
		[R].LLGLTGSTKQVAQASHSYR.[V]	1xDeamidated [Q]; 1xGG [K9]
Q9C037	TRIM4				None
		[K].LNQTIASLKK.[L]	1xGG [K]
Q14BN4	SLMAP			K737, K748, K765, K767	None
		[K].TQTVLSELKLKFEMTEQEK.[Q]	1xOxidation [M14]; 2xGG [K9; K11]
		[R].DSADLKTLLSK.[A]	1xGG [K6]
		[K].AENQAKDVQK.[E]	1xGG [K6]
P04792	HSPB1			K114, K123	K198
		[R].VSLDVNHFAPDELTVKTK.[D]	1xDeamidated [N6]; 1xGG [K18]
		[K].TKDGVVEITGK.[H]	1xGG [K2]
		[K].DGVVEITGKHEER.[Q]	1xGG [K9]
P27338	MAOB			K52	None
		[K].VKYVDLGGSYVGPTQNR.[I]	1xGG [K2]
P40222	TXLNA			K403, K427	K403
		[K].FEEFQNTLSKSSEVFTTFK.[Q]	1xGG [K10]
		[K].KLEKETTMYR.[S]	1xOxidation [M8]; 1xGG [K4]
Q9H8Y8	GORASP2			K56, K60, K212	None
		[K].KISLPGQMAGTPITPLK.[D]	1xOxidation [M8]; 1xGG [K1]
		[K].DNDTLKDLLK.[A]	1xGG [K6]
		[K].DLLKANVEKPVK.[M]	1xGG [K4]
Q5SWX8	ODR4			K117	None
		[R].LMFAVEKSINR.[K]	1xGG [K7]
		[R].LMFAVEKSINR.[K]	1xOxidation [M2]; 1xGG [K7]
Q8NG31	CASC5			K199, K657	K202, K213, K246, K303, K467, K501, K643, K666, K680, K707, K726, K757, K777, K810, K846, K1072, K1165, K1214, K1229, K1240, K1285, K1295, K1481, K1584
		[R].SDIIAKNSLTDTWNK.[D]	1xGG [K6]
		[K].GLLDNPISEKSTK.[I]	1xGG [K10]
P31949	S100A11			K27	K55
		[K].YAGKDGYNYTLSK.[T]	1xGG [K4]
Q8NBU5	ATAD1			K263	K263, K274
		[R].FHINQPALKQR.[E]	1xGG [K9]
O95602	POLR1A			K252	K5, K31, K413, K573, K933, K960, K981, K1199, K1704
		[K].DSEPLGIEEAQIGKR.[G]	1xGG [K14]
Q9NVH0	EXD2			K221	K479
		[K].SLAETVLNFPLDKSLLLR.[C]	1xGG [K13]
Q9BRX8	FAM213A			K217, K220	K122
		[K].VNLLSVLEAAKMIKPQTLASEK.[K]	1xOxidation [M12]; 2xGG [K11; K14]
		[K].VNLLSVLEAAKMIKPQTLASEK.[K]	1xOxidation [M12]; 1xGG [K14]
		[K].VNLLSVLEAAKMIKPQTLASEK.[K]	2xGG [K11; K14]
