# Supplementary material for: A substrate-trapping strategy to find E3 ubiquitin ligase substrates identifies Parkin and TRIM28 targets
Source: Commun Biol. 2020 Oct 20;3:592. doi: 10.1038/s42003-020-01328-y (PMC7576197; doi:10.1038/s42003-020-01328-y)
Supplement: Supplementary file 6 — Supplementary Data 3 [file 42003_2020_1328_MOESM6_ESM.xlsx]

## Sheet: Sheet1
Supplementary Data 3. Ubiquitinated peptides and proteins identified by the TRIM28 probe
Accession	Gene symbol	Sequence	Modifications	This study	Reported by previous study
Q13263	TRIM28			K31, K185, K188, K199, K254, K261, K266, K272, K275, K289, K296, K304, K308, K319, K337, K340, K366, K377, K390, K400, K407, K434, K469, K507, K575, K695, K750, K770, K774, K779	K31, K127, K213, K238, K254, K261, K272, K304, K319, K337, K340, K366, K377, K400, K407, K434, K469, K750, K770, K774, K779
		[K].MAILQIMKELNKR.[G]	1xOxidation [M]; 2xGG [K8; K12]
		[K].MAILQIMKELNKR.[G]	2xGG [K8; K12]
		[K].MAILQIMKELNK.[R]	1xDeamidated [Q/N]; 2xOxidation [M1; M7]; 1xGG [K]
		[K].MAILQIMKELNK.[R]	2xOxidation [M1; M7]; 1xGG [K]
		[K].MAILQIMKELNK.[R]	1xDeamidated [Q/N]; 1xOxidation [M]; 1xGG [K8]
		[K].MAILQIMKELNK.[R]	1xOxidation [M]; 1xGG [K]
		[K].MAILQIMKELNK.[R]	1xDeamidated [Q/N]; 1xGG [K]
		[K].MAILQIMKELNK.[R]	1xGG [K]
		[-].MAASAAAASAAAASAASGSPGPGEGSAGGEKR.[S]	1xOxidation [M1]; 1xGG [K31]
		[-].MAASAAAASAAAASAASGSPGPGEGSAGGEKR.[S]	1xGG [K31]
		[-].MAASAAAASAAAASAASGSPGPGEGSAGGEKR.[S]	1xGG [K31]; 1xMet-loss [N-Term]; 1xPhospho [S19(98)]
		[-].MAASAAAASAAAASAASGSPGPGEGSAGGEKR.[S]	1xGG [K31]; 1xMet-loss [N-Term]
		[K].LTEDKADVQSIIGLQR.[F]	2xDeamidated [Q9; Q15]; 1xGG [K5]
		[K].IQKHQEHILR.[F]	1xGG [K3]
		[R].LQEKLSPPYSSPQEFAQDVGR.[M]	1xGG [K4]; 1xPhospho [S6(100)]
		[R].LQEKLSPPYSSPQEFAQDVGR.[M]	1xDeamidated [Q]; 1xGG [K4]
		[R].LQEKLSPPYSSPQEFAQDVGR.[M]	1xGG [K4]
		[R].LQEKLSPPYSSPQEFAQDVGR.[M]	1xGG [K4]
		[K].LTEDKADVQSIIGLQR.[F]	1xDeamidated [Q]; 1xGG [K5]
		[K].LTEDKADVQSIIGLQR.[F]	1xGG [K5]
		[K].MIVDPVEPHGEMKFQWDLNAWTK.[S]	2xOxidation [M1; M12]; 1xGG [K13]
		[K].MIVDPVEPHGEMKFQWDLNAWTK.[S]	2xOxidation [M1; M12]; 1xGG [K13]
		[R].MFKQFNKLTEDK.[A]	2xGG [K3; K7]
		[R].LGDKHATLQK.[S]	1xGG [K4]
		[R].LGDKHATLQKSTK.[E]	2xGG [K4; K10]
		[R].LDLDLTADSQPPVFKVFPGSTTEDYNLIVIER.[G]	1xDeamidated [N/Q]; 1xGG [K15]
		[R].LDLDLTADSQPPVFKVFPGSTTEDYNLIVIER.[G]	1xGG [K15]
		[K].LLASLVKR.[L]	1xGG [K7]
		[R].VLVNDAQKVTEGQQER.[L]	2xDeamidated [Q7; Q13]; 1xGG [K8]
		[R].VLVNDAQKVTEGQQER.[L]	1xDeamidated [Q/N]; 1xGG [K8]
		[R].VLVNDAQKVTEGQQER.[L]	1xGG [K8]
		[K].YTKDHTVR.[S]	1xGG [K3]
		[R].VQVDVKMAILQIMK.[E]	1xOxidation [M]; 1xGG [K]
		[R].VQVDVKMAILQIMK.[E]	1xGG [K6]
		[R].VQVDVKMAILQIMK.[E]	1xDeamidated [Q]; 1xOxidation [M7]; 1xGG [K6]
		[R].VQVDVKMAILQIMK.[E]	2xOxidation [M7; M13]; 1xGG [K]
		[R].VQVDVKMAILQIMKELNK.[R]	2xGG [K6; K14]
		[R].VQVDVKMAILQIMKELNK.[R]	2xOxidation [M7; M13]; 2xGG [K6; K14]
		[R].VQVDVKMAILQIMKELNK.[R]	1xOxidation [M]; 2xGG [K14; K]
		[R].VQVDVKMAILQIMK.[E]	1xDeamidated [Q]; 2xOxidation [M7; M13]; 1xGG [K6]
		[K].QFNKLTEDKADVQSIIGLQR.[F]	2xGG [K4; K9]
		[K].QFNKLTEDKADVQSIIGLQR.[F]	1xGG [K]
		[K].QFNKLTEDK.[A]	1xGG [K4]
		[K].QGSGSSQPMEVQEGYGFGSGDDPYSSAEPHVSGVKR.[S]	1xGG [K35]
		[K].QGSGSSQPMEVQEGYGFGSGDDPYSSAEPHVSGVKR.[S]	2xDeamidated [Q7; Q]; 1xGG [K35]
		[R].QHWTMTKIQK.[H]	1xGG [K7]
		[K].QGSGSSQPMEVQEGYGFGSGDDPYSSAEPHVSGVKR.[S]	1xDeamidated [Q]; 1xOxidation [M9]; 1xGG [K35]
		[K].QGSGSSQPMEVQEGYGFGSGDDPYSSAEPHVSGVKR.[S]	1xOxidation [M9]; 1xGG [K35]
		[K].QGSGSSQPMEVQEGYGFGSGDDPYSSAEPHVSGVKR.[S]	1xDeamidated [Q]; 1xGG [K35]
		[K].SAEAFGKIVAERPGTNSTGPAPMAPPR.[A]	1xDeamidated [N16]; 1xOxidation [M23]; 1xGG [K7]
		[K].SAEAFGKIVAERPGTNSTGPAPMAPPR.[A]	1xOxidation [M23]; 1xGG [K7]
		[K].SAEAFGKIVAERPGTNSTGPAPMAPPR.[A]	1xDeamidated [N16]; 1xGG [K7]
		[K].SAEAFGKIVAERPGTNSTGPAPMAPPR.[A]	1xGG [K7]
		[R].FASWALESDNNTALLLSKK.[L]	1xDeamidated [N]; 1xGG [K]
		[R].FASWALESDNNTALLLSKK.[L]	1xGG [K]
		[R].APGPLSKQGSGSSQPMEVQEGYGFGSGDDPYSSAEPHVSGVK.[R]	2xDeamidated [Q14; Q]; 1xOxidation [M16]; 1xGG [K7]
		[R].APGPLSKQGSGSSQPMEVQEGYGFGSGDDPYSSAEPHVSGVK.[R]	1xDeamidated [Q]; 1xOxidation [M16]; 1xGG [K7]
		[R].APGPLSKQGSGSSQPMEVQEGYGFGSGDDPYSSAEPHVSGVK.[R]	1xOxidation [M16]; 1xGG [K7]
		[R].APGPLSKQGSGSSQPMEVQEGYGFGSGDDPYSSAEPHVSGVK.[R]	2xDeamidated [Q14; Q]; 1xGG [K7]
		[R].APGPLSKQGSGSSQPMEVQEGYGFGSGDDPYSSAEPHVSGVK.[R]	1xDeamidated [Q]; 1xGG [K7]
		[R].APGPLSKQGSGSSQPMEVQEGYGFGSGDDPYSSAEPHVSGVK.[R]	1xGG [K7]
		[R].APGPLSKQGSGSSQPMEVQEGYGFGSGDDPYSSAEPHVSGVKR.[S]	1xDeamidated [Q]; 1xOxidation [M16]; 2xGG [K7; K42]
		[R].APGPLSKQGSGSSQPMEVQEGYGFGSGDDPYSSAEPHVSGVKR.[S]	1xOxidation [M16]; 2xGG [K7; K42]
		[R].APGPLSKQGSGSSQPMEVQEGYGFGSGDDPYSSAEPHVSGVKR.[S]	1xDeamidated [Q]; 2xGG [K7; K42]
		[K].FQWDLNAWTKSAEAFGK.[I]	1xGG [K10]
		[K].FQWDLNAWTKSAEAFGK.[I]	1xDeamidated [N/Q]; 1xGG [K10]
		[K].EEETEAAIGAPPTATEGPETKPVLMALAEGPGAEGPR.[L]	1xGG [K21]
		[K].EEETEAAIGAPPTATEGPETKPVLMALAEGPGAEGPR.[L]	1xOxidation [M25]; 1xGG [K21]
		[K].EEDGSLSLDGADSTGVVAKLSPANQR.[K]	1xDeamidated [N/Q]; 1xGG [K19]
		[K].EEDGSLSLDGADSTGVVAKLSPANQR.[K]	1xGG [K19]
		[R].KLLASLVK.[R]	1xGG [K1]
		[R].KLLASLVKR.[L]	1xGG [K8]
		[R].KLLASLVKR.[L]	2xGG [K1; K8]
		[K].KLIYFQLHR.[A]	1xGG [K1]
		[K].HATLQKSTK.[E]	1xGG [K6]
		[K].HATLQKSTKEVR.[S]	2xGG [K6; K9]
		[R].ALKMIVDPVEPHGEMK.[F]	2xOxidation [M4; M15]; 1xGG [K3]
		[R].ALKMIVDPVEPHGEMK.[F]	1xGG [K3]
		[R].ALKMIVDPVEPHGEMK.[F]	1xOxidation [M]; 1xGG [K3]
		[R].QVSDVQKR.[V]	1xGG [K7]
		[R].VKYTKDHTVR.[S]	2xGG [K2; K5]
		[R].LGDKHATLQK.[S]	1xDeamidated [Q9]; 1xGG [K4]
		[R].VQVDVKMAILQIMK.[E]	1xDeamidated [Q11]; 1xGG [K6]
		[K].QFNKLTEDKADVQSIIGLQR.[F]	1xDeamidated [N/Q]; 2xGG [K4; K9]
		[K].FQWDLNAWTKSAEAFGK.[I]	2xDeamidated [Q2; N6]; 1xGG [K10]
		[K].QFNKLTEDK.[A]	1xDeamidated [Q/N]; 1xGG [K4]
		[R].QHWTMTKIQK.[H]	1xOxidation [M5]; 1xGG [K7]
		[R].LQEKLSPPYSSPQEFAQDVGR.[M]	1xDeamidated [Q]; 1xGG [K4]; 1xPhospho [Y9(82.7)]
		[K].FQWDLNAWTK.[S]	1xGG [K10]
		[K].MIVDPVEPHGEMKFQWDLNAWTK.[S]	1xOxidation [M12]; 1xGG [K13]
		[R].VQVDVKMAILQIMKELNK.[R]	1xDeamidated [N17]; 2xGG [K6; K14]
		[R].QHWTMTKIQK.[H]	1xDeamidated [Q1]; 1xGG [K7]
		[R].LQEKLSPPYSSPQEFAQDVGR.[M]	2xDeamidated [Q2; Q13]; 1xGG [K4]
		[K].QGSGSSQPMEVQEGYGFGSGDDPYSSAEPHVSGVKR.[S]	2xDeamidated [Q7; Q12]; 1xOxidation [M9]; 1xGG [K35]
		[K].MAILQIMKELNKR.[G]	2xOxidation [M1; M7]; 2xGG [K8; K12]
		[K].IQKHQEHILR.[F]	1xDeamidated [Q5]; 1xGG [K3]
		[K].QFNKLTEDKADVQSIIGLQR.[F]	1xDeamidated [Q]; 1xGG [K]
		[R].LQEKLSPPYSSPQEFAQDVGR.[M]	1xDeamidated [Q13]; 1xGG [K4]; 2xPhospho [Y9(89.8); S11(98.6)]
		[R].STGPAKSR.[D]	1xGG [K6]
		[R].MFKQFNK.[L]	1xGG [K3]
		[K].HATLQKSTK.[E]	1xDeamidated [Q5]; 1xGG [K6]
Q9NYT6	ZNF226			K5, K53	K53
		[R].NLLSVGHPPFKQDVSPIER.[N]	1xGG [K11]
		[-].MNMFKEAVTFK.[D]	1xAcetyl [N-Term]; 1xGG [K5]
		[-].MNMFKEAVTFK.[D]	1xAcetyl [N-Term]; 1xOxidation [M3]; 1xGG [K5]
Q93034	CUL5			K724	K384, K529, K724
		[R].TQEAIIQIMKMR.[K]	2xOxidation [M9; M11]; 1xGG [K10]
		[R].TQEAIIQIMKMR.[K]	1xOxidation [M]; 1xGG [K10]
		[R].TQEAIIQIMKMR.[K]	1xGG [K10]
Q9P215	POGK			K276, K288, K301, K324, K338, K389	None
		[R].YMQAKGDPITR.[E]	1xOxidation [M2]; 1xGG [K5]
		[R].YMQAKGDPITR.[E]	1xGG [K5]
		[K].VPVPQHLPEDLTEKLVTYQR.[S]	1xGG [K14]
		[R].VTVDNQGEKPVLVKTPGR.[E]	1xGG [K14]
		[R].EAMQLKALEIAQEMNIPEK.[G]	1xGG [K6]
		[K].ALEIAQEMNIPEKGFK.[A]	1xGG [K]
		[R].HKVPVPQHLPEDLTEKLVTYQR.[S]	2xGG [K2; K16]
		[R].HKVPVPQHLPEDLTEK.[L]	1xGG [K2]
		[R].EAMQLKALEIAQEMNIPEKGFK.[A]	2xGG [K6; K19]
		[R].HKVPVPQHLPEDLTEKLVTYQR.[S]	1xGG [K16]
		[R].EAMQLKALEIAQEMNIPEK.[G]	1xOxidation [M3]; 1xGG [K6]
Q00403	GTF2B			K86, K100, K119, K143, K305	K100, K178
		[R].VGDSQNPLLSDGDLSTMIGKGTGAASFDEFGNSKYQNR.[R]	1xDeamidated [Q/N]; 2xGG [K20; K34]
		[R].VGDSQNPLLSDGDLSTMIGKGTGAASFDEFGNSK.[Y]	1xGG [K20]
		[R].TNNLFKQVYEQK.[S]	1xGG [K6]
		[R].APDLFPTDFKFDTPVDK.[L]	1xGG [K10]
		[K].GTGAASFDEFGNSKYQNR.[R]	1xGG [K14]
		[R].AMMNAFKEITTMADR.[I]	3xOxidation [M2; M3; M12]; 1xGG [K7]
		[R].AMMNAFKEITTMADR.[I]	1xOxidation [M]; 1xGG [K7]
		[R].AMMNAFKEITTMADR.[I]	1xGG [K7]
		[R].VGDSQNPLLSDGDLSTMIGKGTGAASFDEFGNSK.[Y]	1xDeamidated [N6]; 1xGG [K20]
		[R].VGDSQNPLLSDGDLSTMIGKGTGAASFDEFGNSK.[Y]	1xOxidation [M17]; 1xGG [K20]
		[R].AMMNAFKEITTMADR.[I]	2xOxidation [M3; M]; 1xGG [K7]
		[R].VGDSQNPLLSDGDLSTMIGKGTGAASFDEFGNSKYQNR.[R]	2xGG [K20; K34]
P11908	PRPS2			K29, K33, K34, K194, K197, K198, K212	K34, K235
		[R].MVLVGDVKDR.[V]	1xGG [K8]
		[R].LGLELGKVVTK.[K]	1xGG [K7]
		[R].LNVEFALIHKER.[K]	1xGG [K10]
		[K].VVTKKFSNQETSVEIGESVR.[G]	2xGG [K4; K5]
		[R].MVLVGDVKDR.[V]	1xOxidation [M1]; 1xGG [K8]
		[K].VVTKKFSNQETSVEIGESVR.[G]	1xDeamidated [N8]; 2xGG [K4; K5]
		[R].KKANEVDR.[M]	2xGG [K1; K2]
Q6PCD5	RFWD3			K364, K402, K583	K364, K370, K389, K402, K440, K498, K583, K658, K697, K766
		[R].NTSSHVQELVAQKAR.[C]	1xGG [K13]
		[R].VQDLQKLTSHQSQNLQQPR.[G]	1xDeamidated [N/Q]; 1xGG [K6]
		[R].VQDLQKLTSHQSQNLQQPR.[G]	1xGG [K6]
		[K].SSLLKEQMLR.[K]	1xGG [K5]
Q01469	FABP5			K17, K24	K17, K24, K34, K61, K82
		[R].LVDSKGFDEYMKELGVGIALR.[K]	2xGG [K5; K12]
		[K].GFDEYMKELGVGIALR.[K]	1xGG [K7]
		[R].LVDSKGFDEYMK.[E]	1xGG [K5]
Q5TDH0	DDI2			K153, K170, K283, K389	K67, K77, K153, K170, K283, K289, K338, K389
		[R].WAGIAKGVGTQK.[I]	1xGG [K6]
		[R].DMLLANPHELSLLKER.[N]	1xGG [K14]
		[R].DMLLANPHELSLLKER.[N]	1xOxidation [M2]; 1xGG [K14]
		[R].NPPLAEALLSGDLEKFSR.[V]	1xGG [K15]
		[R].EDVRPEEIADQELAEALQKSAEDAER.[Q]	1xGG [K19]
		[R].EDVRPEEIADQELAEALQKSAEDAER.[Q]	1xDeamidated [Q18]; 1xGG [K19]
P21283	ATP6V1C1			K147, K156, K171	K147
		[R].ASAYNNLKGNLQNLER.[K]	1xGG [K8]
		[R].KNAGSLLTR.[S]	1xGG [K1]
		[R].SLAEIVKK.[D]	1xGG [K7]
P12004	PCNA			K77, K248	K13, K77, K80, K110, K117, K138, K164, K181, K248, K254
		[R].LVQGSILKK.[V]	1xGG [K]
		[R].NLAMGVNLTSMSKILK.[C]	1xGG [K13]
		[K].IADMGHLKYYLAPK.[I]	1xGG [K8]
P35659	DEK			K84, K125, K177	K111, K125, K137, K331, K349
		[R].SGVNSELVKR.[I]	1xGG [K9]
		[R].EPFTIAQGKGQK.[L]	1xGG [K9]
		[K].KNVGQFSGFPFEK.[G]	1xGG [K1]
Q8NE65	ZNF738			K12, K32, K112	K12, K32
		[R].NLLEYSYFEKGPLTFR.[D]	1xGG [K10]
		[R].YGVYPVKGASGYPGAER.[N]	1xGG [K7]
		[R].HSMVATPPESGVLKFPTIIILLSR.[C]	1xOxidation [M3]; 1xGG [K14]
P49711	CTCF			K449, K487	None
		[R].KSDLGVHLR.[K]	1xGG [K1]
		[R].YALIQHQKSHK.[N]	1xGG [K8]
Q96HC4	PDLIM5			K415	K89
		[R].AEHIPAGKR.[T]	1xGG [K8]
Q3KNS6	ZNF829			K32	None
		[R].MHDELLQAVSKGPVMFR.[D]	2xOxidation [M1; M15]; 1xGG [K11]
		[R].MHDELLQAVSKGPVMFR.[D]	1xOxidation [M]; 1xGG [K11]
		[R].MHDELLQAVSKGPVMFR.[D]	1xGG [K11]
P49366	DHPS			K19	K19, K73, K212, K329, K366
		[R].EAPAGALAAVLKHSSTLPPESTQVR.[G]	1xGG [K12]
Q15014	MORF4L2			K49, K116, K277	K49
		[K].NSASLFTASDYKVASAEYHR.[K]	1xGG [K12]
		[K].TAGPQQKNLEPALPGR.[W]	1xGG [K7]
		[R].ADPTVESEEAFKNR.[M]	1xGG [K12]
Q6VMQ6	ATF7IP			K558, K568, K588, K594, K597, K645	K568, K597, K645
		[K].LQKVIQWLLEEK.[L]	1xGG [K3]
		[K].ITAKGDINQKLQK.[V]	2xGG [K4; K10]
		[K].TVLTELQAKIAR.[L]	1xGG [K9]
		[R].SKSEDMDNVQSKR.[R]	2xGG [K2; K12]
		[K].SEDMDNVQSKR.[R]	1xGG [K10]
		[R].SKSEDMDNVQSKR.[R]	1xGG [K12]; 1xPhospho [S3(99)]
		[K].ITAKGDINQK.[L]	1xGG [K4]
P53004	BLVRA			K234	K219, K234, K253, K261, K269
		[R].YLSFHFKSGSLENVPNVGVNK.[N]	1xGG [K7]
Q96GC6	ZNF274			K152, K493	None
		[R].NAQIQALYAEDGSLSADAPSEQVQQQGKHPGDPEAAR.[Q]	2xDeamidated [Q24; Q25]; 1xGG [K28]
		[R].NAQIQALYAEDGSLSADAPSEQVQQQGKHPGDPEAAR.[Q]	1xDeamidated [Q]; 1xGG [K28]
		[R].NAQIQALYAEDGSLSADAPSEQVQQQGKHPGDPEAAR.[Q]	1xGG [K28]
		[R].STKQITFIR.[I]	1xGG [K3]
P49736	MCM2			K613, K752	K178, K469, K476, K492, K613, K722
		[R].TSIHEAMEQQSISISKAGIVTSLQAR.[C]	1xOxidation [M7]; 1xGG [K16]
		[R].TSIHEAMEQQSISISKAGIVTSLQAR.[C]	1xDeamidated [Q]; 1xGG [K16]
		[R].TSIHEAMEQQSISISKAGIVTSLQAR.[C]	1xGG [K16]
		[R].KESMATGSIPITVR.[H]	1xGG [K1]
Q6P1L6	ZNF343			K309, K365, K426, K477, K561, K589	None
		[R].KSLLLVHQR.[T]	1xGG [K1]
		[R].GFSQNSDLIKHQR.[T]	1xGG [K10]
		[R].GFSHKSNLIR.[H]	1xGG [K5]
		[R].GFSEKSSFIR.[H]	1xGG [K5]
		[R].GFSQKSNLSR.[H]	1xGG [K5]
Q9BQ52	ELAC2			K258, K260, K279, K282	K152, K332, K476, K495, K571, K731, K811
		[K].EMGLPVGTAAIAPIIAAVKDGK.[S]	1xGG [K]
		[K].AKEMGLPVGTAAIAPIIAAVK.[D]	1xGG [K2]
		[K].EMGLPVGTAAIAPIIAAVKDGKSITHEGR.[E]	2xGG [K19; K22]
		[K].AKEMGLPVGTAAIAPIIAAVKDGK.[S]	2xGG [K2; K21]
		[K].EMGLPVGTAAIAPIIAAVKDGKSITHEGR.[E]	1xOxidation [M2]; 2xGG [K19; K22]
		[R].GNFLVLKAK.[E]	1xGG [K7]
		[K].DGKSITHEGR.[E]	1xGG [K3]
		[K].AKEMGLPVGTAAIAPIIAAVKDGK.[S]	1xOxidation [M4]; 2xGG [K2; K21]
		[K].AKEMGLPVGTAAIAPIIAAVK.[D]	1xOxidation [M4]; 1xGG [K2]
P20248	CCNA2			K54	K54
		[R].AALAVLKSGNPR.[G]	1xGG [K7]
Q16526	CRY1			K442, K456	K11, K107, K159, K329, K442, K485, K565
		[R].GFPAKYIYDPWNAPEGIQKVAK.[C]	2xGG [K5; K19]
		[R].GFPAKYIYDPWNAPEGIQKVAK.[C]	1xDeamidated [N/Q]; 2xGG [K5; K19]
